# Supplementary material for: Evaluating Source Complexity in Blended Milk Cheese: Integrated Strontium Isotope and Multi-Elemental Approach to PDO Graviera Naxos
Source: Foods. 2024 Aug 14;13(16):2540. doi: 10.3390/foods13162540 (PMC11353937; doi:10.3390/foods13162540)
Supplement: Supplementary file 1 [file foods-13-02540-s001.zip]

Archive with 1 entries (1 files):
- foods-3091852-supplementary.xlsx
