# Supplementary material for: Evaluating Source Complexity in Blended Milk Cheese: Integrated Strontium Isotope and Multi-Elemental Approach to PDO Graviera Naxos
Source: Foods. 2024 Aug 14;13(16):2540. doi: 10.3390/foods13162540 (PMC11353937; doi:10.3390/foods13162540)
Supplement: Supplementary file 1 [file foods-13-02540-s001.zip › foods-3091852-supplementary.xlsx]

## Sheet: Title page
Supplementary material
Evaluating Source Complexity in Blended Milk Cheese: Integrated Strontium Isotope and Multi-Elemental Approach to PDO Graviera Naxos
Majda NIKEZIĆ a,b, Paraskevi CHANTZI c,d, Johanna IRRGEHER e, Tea ZULIANI a,b*
a Department of Environmental Sciences, Jožef Stefan Institute, Jamova 39, Ljubljana, Slovenia
b Jožef Stefan International Postgraduate School, Jamova 39, Ljubljana, Slovenia
c Interbalkan Environment Center, 18 Loutron Str., Lagadas, 57200, Greece
d Union of Agricultural Cooperatives of Naxos, Cyclades 84300, Greece
e Department of General, Analytical and Physical Chemistry, Montanuniversität Leoben, Franz Josef-Straße 18, 8700 Leoben, Austria
*Corresponding author: tea.zuliani@ijs.si (telephone number: +38614773542)

## Sheet: Table S1.
Table S1. Average mass fractions and standard deviations obtained through CRMs analyses and LODs for all matrices
CRM Material	87Sr/86Sr	SD	Cu		Fe		Mg		Mn		Mo		Na		Rb		Sr		Zn
IAEA 153 - Milk powder			Conc. [mg/kg]	SD [mg/kg]	Conc. [mg/kg]	SD [mg/kg]	Conc. [mg/kg]	SD [mg/kg]	Conc. [mg/kg]	SD [mg/kg]	Conc. [mg/kg]	SD [mg/kg]	Conc. [mg/kg]	SD [mg/kg]	Conc. [mg/kg]	SD [mg/kg]	Conc. [mg/kg]	SD [mg/kg]	Conc. [mg/kg]	SD [mg/kg]
Obtained value (n=15)	0.708342	3.40197e-05	0.529599	0.0835895	2.44113	0.439044	1088.23	8.48856	0.193972	0.033702	0.274528	0.00806645	4128.58	39.7821	14.1491	0.524995	4.04576	0.382613	38.7852	0.375623
Certified value	/		0.57		2.53		1060		0.19		0.31		4180		14.03		4.09		39.56
95% Confidence interval			0.38-0.78		1.66-3.47		1000-1159		0.12-0.26		0.09-0.60		3870-4440		12.27-16.20		3.49-4.73		37.66-41.23
CRM Material	87Sr/86Sr	SD	As		Cd		Co		Cr		Cu		Mn		Ni		Pb		Zn
ERM - CC141 - Loam soil			Conc. [mg/kg]	SD [mg/kg]	Conc. [mg/kg]	SD [mg/kg]	Conc. [mg/kg]	SD [mg/kg]	Conc. [mg/kg]	SD [mg/kg]	Conc. [mg/kg]	SD [mg/kg]	Conc. [mg/kg]	SD [mg/kg]	Conc. [mg/kg]	SD [mg/kg]	Conc. [mg/kg]	SD [mg/kg]	Conc. [mg/kg]	SD [mg/kg]
Obtained value (n=4)	0.727383	6.05347e-05	9.34778	0.584568	0.354187	0.0310767	8.11211	0.231945	79.4426	0.175576	13.3695	1.32639	450.467	4.58712	24.8139	0.404614	42.7487	1.00563	58.5322	2.59837
Certified value (x ± U95%(x))	/		9.9 ± 1.5		0.35 ± 0.05		8.5 ± 0.50		86 ± 8		14.4 ± 1.4		464 ± 18		26.4 ± 2.4		41 ± 4		57 ± 4
CRM Material	87Sr/86Sr	SD	Ag		Al		As		B		Ba		Ca		Cd		Cr		Co
NIST SRM1573a - Tomato leaves			Conc. [mg/kg]	SD [mg/kg]	Conc. [mg/kg]	SD [mg/kg]	Conc. [mg/kg]	SD [mg/kg]	Conc. [mg/kg]	SD [mg/kg]	Conc. [mg/kg]	SD [mg/kg]	Conc. [mg/kg]	SD [mg/kg]	Conc. [mg/kg]	SD [mg/kg]	Conc. [mg/kg]	SD [mg/kg]	Conc. [mg/kg]	SD [mg/kg]
Obtained value (n=9)	0.71016	0.000111272	0.0189169	0.00123402	598.732	29.4333	0.114298	0.0180225	32.8149	1.58685	62.2394	1.49205	50405.5	410.796	1.51417	0.126726	1.95949	0.107597	0.579048	0.0285968
Certified value (x ± U95%(x))	/		0.017		598.4 ± 7.1		0.1126 ± 0.0024		33.13 ± 0.42		63		50450 ± 550		1.517 ± 0.027		1.988 ± 0.034		0.5773 ± 0.0071
	Cu		Fe		Mg		Mn		Mo		Ni		K		Rb		Sb		Se
	Conc. [mg/kg]	SD [mg/kg]	Conc. [mg/kg]	SD [mg/kg]	Conc. [mg/kg]	SD [mg/kg]	Conc. [mg/kg]	SD [mg/kg]	Conc. [mg/kg]	SD [mg/kg]	Conc. [mg/kg]	SD [mg/kg]	Conc. [mg/kg]	SD [mg/kg]	Conc. [mg/kg]	SD [mg/kg]	Conc. [mg/kg]	SD [mg/kg]	Conc. [mg/kg]	SD [mg/kg]
Obtained value (n=9)	4.66769	0.166722	368.642	5.25986	11320.7	219.848	241.216	11.92	0.455204	0.0524783	1.56341	0.14138	26684.9	119.341	14.8501	0.798808	0.0614135	0.00377468	0.0531011	0.00856543
Certified value (x ± U95%(x))	4.70 ± 0.14		367.5 ± 4.3		12000		246.3 ± 7.1		0.46		1.582 ± 0.041		26760 ± 480		14.83 ± 0.31		0.0619 ± 0.0032		0.0543 ± 0.0020
	Sr		Na		V		U		Zn
	Conc. [mg/kg]	SD [mg/kg]	Conc. [mg/kg]	SD [mg/kg]	Conc. [mg/kg]	SD [mg/kg]	Conc. [mg/kg]	SD [mg/kg]	Conc. [mg/kg]	SD [mg/kg]
Obtained value (n=9)	83.3657	5.44988	133.257	19.6403	0.814327	0.103249	0.0351248	0.00816117	31.2846	1.37675
Certified value (x ± U95%(x))	85		136.1 ± 3.7		0.835 ± 0.034		0.035		30.94 ± 0.55
	Limit of detection (LOD)
Matrix	Ag	Al	As	B	Ba	Ca	Cd	Co	Cr	Cu	Fe	K	Li	Mg	Mn	Mo	Na	Ni	Pb	Rb	Sb	Se	Sr	Tl	U	V	Zn
	Conc. [µg/L]	Conc. [µg/L]	Conc. [µg/L]	Conc. [µg/L]	Conc. [µg/L]	Conc. [µg/L]	Conc. [µg/L]	Conc. [µg/L]	Conc. [µg/L]	Conc. [µg/L]	Conc. [µg/L]	Conc. [µg/L]	Conc. [µg/L]	Conc. [µg/L]	Conc. [µg/L]	Conc. [µg/L]	Conc. [µg/L]	Conc. [µg/L]	Conc. [µg/L]	Conc. [µg/L]	Conc. [µg/L]	Conc. [µg/L]	Conc. [µg/L]	Conc. [µg/L]	Conc. [µg/L]	Conc. [µg/L]	Conc. [µg/L]
Water	0.009	0.38	0.009	0.119	0.008	/	0.0052	0.001	0.001	0.008	0.021	/	0.156	/	0.014	0.002	/	0.0152	0.0039	0.006	0.001	0.05	0.007	0.0001	0.0001	0.002	0.0268
	Conc. [mg/kg ]	Conc. [mg/kg ]	Conc. [mg/kg ]	Conc. [mg/kg ]	Conc. [mg/kg ]	Conc. [mg/kg ]	Conc. [mg/kg ]	Conc. [mg/kg ]	Conc. [mg/kg ]	Conc. [mg/kg ]	Conc. [mg/kg ]	Conc. [mg/kg ]	Conc. [mg/kg ]	Conc. [mg/kg ]	Conc. [mg/kg ]	Conc. [mg/kg ]	Conc. [mg/kg ]	Conc. [mg/kg ]	Conc. [mg/kg ]	Conc. [mg/kg ]	Conc. [mg/kg ]	Conc. [mg/kg ]	Conc. [mg/kg ]	Conc. [mg/kg ]	Conc. [mg/kg ]	Conc. [mg/kg ]	Conc. [mg/kg ]
Bulk soil	0.0935	0.0456	0.0144	/	0.0096	/	0.0084	0.0012	0.0012	0.0096	0.0252	/	0.187	/	0.0168	0.0024	/	0.018	0.048	0.0084	0.0012	0.0912	0.0168	0.0042	0.0024	0.0024	0.0324
Bioavailable soil fraction	0.00021	0.0019	0.00025	0.003	0.0001	/	0.0383	0.0001	0.0001	0.0005	0.0016	/	0.0038	/	0.0001	0.0002	/	0.0001	0.0001	0.0002	0.0001	0.0008	0.0004	0.0001	0.0001	0.0001	0.0045
Feed	0.0012	0.0173	0.0091	0.1447	0.006	0.5049	0.0015	0.0004	0.0018	0.0013	0.0084	0.1042	0.0089	0.0279	0.0021	0.0009	0.0747	0.0193	0.002	0.0009	0.0027	0.0475	0.0015	0.0004	0.0007	0.0026	0.0813
Milk and cheese	0.0045	0.0202	0.0094	0.246	0.0016	0.3735	0.0001	0.0012	0.0091	0.0063	0.0045	0.4011	0.0089	0.0457	0.0017	0.0008	0.1413	0.0237	0.003	0.0012	0.0035	0.0581	0.0016	0.0017	0.0004	0.0069	0.0281

## Sheet: Table S2.
Table S2. Description and elemental and Sr isotopic composition of water samples
January 2021							Ag		Al		As		B		Ba		Cd		Co		Cr		Cu		Fe		Li		Mn		Mo		Ni		Pb		Rb		Sb		Se		Sr		Tl		U		V
Type	Sample Name	Station	X	Y	Depth (m)	⁸⁷Sr/⁸⁶Sr	Conc. [ µg/L ]	Conc. RSD	Conc. [ µg/L ]	Conc. RSD	Conc. [ µg/L ]	Conc. RSD	Conc. [ µg/L ]	Conc. RSD	Conc. [ µg/L ]	Conc. RSD	Conc. [ µg/L ]	Conc. RSD	Conc. [ µg/L ]	Conc. RSD	Conc. [ µg/L ]	Conc. RSD	Conc. [ µg/L ]	Conc. RSD	Conc. [ µg/L ]	Conc. RSD	Conc. [ µg/L ]	Conc. RSD	Conc. [ µg/L ]	Conc. RSD	Conc. [ µg/L ]	Conc. RSD	Conc. [ µg/L ]	Conc. RSD	Conc. [ µg/L ]	Conc. RSD	Conc. [ µg/L ]	Conc. RSD	Conc. [ µg/L ]	Conc. RSD	Conc. [ µg/L ]	Conc. RSD	Conc. [ µg/L ]	Conc. RSD	Conc. [ µg/L ]	Conc. RSD	Conc. [ µg/L ]	Conc. RSD	Conc. [ µg/L ]
borehole	nxs_iso #51	51	639192	4.10014e+06	105	0.709061	<0.0090	N/A	1.24282	1.67909	0.198901	3.78732	190.182	2.12603	31.6776	1.39029	<0.0052	N/A	0.147118	2.22681	1.72767	1.2151	1.80977	1.04094	319.613	0.947028	7.37039	1.62801	1.05625	1.23383	0.40931	2.03772	3.41307	0.578105	0.206376	1.35823	4.68436	0.76157	0.0374348	2.66663	0.494426	5.44698	426.026	1.69448	0.0176275	6.17044	0.841	3.89886	1.50017
borehole	nxs_iso #52	52	625912018	4103940555	150	0.709185	<0.0090	N/A	2.74458	1.57071	0.280289	0.0859985	78.0883	1.89816	72.1903	1.74708	<0.0052	N/A	0.872839	1.6104	0.325558	1.87621	1.70824	1.24391	14.5803	3.93184	9.36159	4.11895	1.94173	2.63074	4.36397	1.45341	19.6563	0.414231	0.0162144	2.3062	5.13082	2.04976	2.5862	5.34375	0.362745	5.95808	547.05	1.14032	0.0196235	1.31316	3.75888	4.47649	1.28777
borehole	nxs_iso #53	53	626140	4.09947e+06	400	0.709092	<0.0090	N/A	2.94806	1.57645	0.166826	1.60375	49.3431	3.50076	19.1057	0.827458	<0.0052	N/A	0.0764782	5.44217	0.249398	1.34617	0.502177	2.37512	8.23714	1.49674	4.20575	8.80194	0.470542	3.00211	4.62068	2.04192	0.205452	5.8957	<0.0039	N/A	3.27807	2.36775	0.0400499	6.14453	8.67722	2.37902	365.684	0.635015	0.0152548	5.72037	120.577	1.5875	1.64295
borehole	nxs_iso #54	54	630104	4.09926e+06	300	0.711394	<0.0090	N/A	2.37485	1.12005	0.137397	4.92177	24.8016	4.35179	94.3983	1.21268	<0.0052	N/A	0.0524616	2.78929	0.00793497	1.16587	4.547	0.531582	4.96926	0.0780511	2.63009	1.46818	0.182779	4.51947	1.09841	0.836888	0.655057	1.04266	0.0229057	1.23649	2.14388	1.8584	0.0768007	4.92109	8.19089	0.775553	414.066	0.915293	0.00266026	2.58974	1.80877	5.94834	0.300217
borehole	nxs_iso #55	55	626201	4.09713e+06	200	0.710658	<0.0090	N/A	16.4298	0.164939	0.0707854	6.95298	74.7886	2.72288	82.6802	0.569043	<0.0052	N/A	0.056566	4.3347	0.172177	2.29578	0.820589	2.55795	182.702	1.18121	7.74573	1.2564	1.51487	1.20341	1.48827	1.82928	0.489236	1.95739	0.0171339	1.4457	20.1587	0.159427	0.0223798	5.18138	0.189438	5.64792	2484.09	0.235093	0.00519646	1.34588	1.84363	1.79841	0.148911
well	nxs_iso #56	56	626140	4.09947e+06	10	0.709666	<0.0090	N/A	1.06483	2.04523	0.21329	6.27258	54.0731	1.71388	84.986	0.551902	<0.0052	N/A	0.0555045	6.56449	0.502013	0.425058	1.38688	1.91252	9.36214	1.15336	4.38706	1.04193	0.108691	5.46656	1.10059	2.515	0.295419	2.37002	0.0305932	5.01379	1.44288	5.10142	0.0383952	5.69033	0.943495	3.39567	330.406	0.67059	0.00379194	3.03105	3.01356	1.48015	3.47954
borehole	nxs_iso #57	57	624648	4.10251e+06	500	0.709496	<0.0090	N/A	2.12733	1.06967	0.259013	4.29063	57.2624	1.96673	74.1288	1.65852	<0.0052	N/A	0.0409951	4.32337	0.586407	0.14195	1.48203	1.60053	18.4765	0.950905	3.71999	1.654	0.358383	4.74733	1.14401	2.04238	1.1197	0.451648	0.0416137	5.22075	1.00228	1.86606	0.0439309	3.11584	0.856671	3.17799	309.814	0.560879	0.00396035	1.36089	3.38486	1.18317	3.73093
borehole	nxs_iso #58	58	625521	4.09975e+06	450	0.709302	<0.0090	N/A	4.54296	2.56457	0.431464	1.12958	49.946	3.66966	26.0091	0.726496	<0.0052	N/A	0.0608277	5.66065	0.239242	2.18794	4.50453	1.45589	50.2719	2.90958	3.43616	5.49802	2.12814	2.39758	0.882889	0.262231	0.385107	3.8019	0.0819976	2.98469	1.0997	2.61224	0.0419718	2.37291	4.29353	2.47809	250.794	0.746736	0.0179374	0.978184	17.652	2.53289	2.70377
borehole	nxs_iso #59	59	621596	4.10295e+06	600	0.709837	<0.0090	N/A	0.578966	3.05989	0.306885	1.90563	71.555	2.36131	79.383	1.17236	<0.0052	N/A	0.115981	3.40369	0.892132	1.3276	1.2302	0.700378	0.773888	5.8664	8.05703	4.09608	0.069215	4.59678	0.786709	2.3397	0.752227	1.22725	<0.0039	N/A	0.432319	1.70364	0.0487016	4.92321	0.737247	3.59275	380.073	1.5602	0.00135375	4.15909	9.59807	0.797501	1.56316
borehole	nxs_iso #60	60	626655	4.09496e+06	120	0.70973	<0.0090	N/A	0.591222	2.59489	0.257853	5.57254	46.3868	2.67157	85.2695	0.771765	<0.0052	N/A	0.0677043	6.07079	0.651709	0.280649	1.4679	2.88636	2.05952	2.68674	3.04963	1.14907	0.233797	3.07086	1.44811	1.27723	0.519022	1.34006	<0.0039	N/A	1.80511	2.67069	0.0383239	4.20686	1.04429	3.20621	360.448	0.449977	0.00688184	1.32386	1.76019	0.217511	2.00067
borehole	nxs_iso #61	61	630788	4.08889e+06	37	0.708314	<0.0090	N/A	1.69104	3.25241	0.78334	1.88452	134.154	1.45566	22.3238	1.21794	<0.0052	N/A	0.0662012	5.76108	0.424986	1.00353	0.762748	1.76164	1.1574	4.05718	5.54373	1.54914	0.0427178	4.44589	0.525871	0.617353	0.345216	2.2569	<0.0039	N/A	3.1163	1.96682	0.0333859	4.70305	0.531442	5.90654	570.633	0.235669	0.00682442	2.1712	0.68423	3.6734	0.907333
borehole	nxs_iso #62	62	624572	4.10015e+06	100	0.710205	<0.0090	N/A	4.70306	4.27251	0.199596	6.81469	48.6869	4.8182	23.2631	1.55921	<0.0052	N/A	0.0647976	2.01309	0.110911	2.22699	21.8601	1.01358	78.4386	2.02239	3.78133	1.56355	0.824596	3.84113	0.555293	2.35504	0.529757	2.2983	1.1743	3.22493	1.20248	1.8725	0.119014	2.39621	5.91926	2.09366	211.452	0.804575	0.00212791	3.9736	12.1884	1.64448	0.88473
well	nxs_iso #63	63	625145	4.10476e+06	10	0.710032	<0.0090	N/A	1.63002	5.25259	0.873403	2.67454	62.6704	3.41463	67.3775	2.09493	<0.0052	N/A	0.22508	4.16068	0.518307	1.53135	1.39678	0.62664	23.3645	0.0397728	9.44142	5.65	0.401297	3.90662	1.2477	0.971442	0.854447	0.570123	0.0184451	1.01277	0.488405	2.22139	0.108006	3.39896	0.414536	5.64914	285.386	0.780159	0.000836458	3.37926	14.7839	1.34985	3.14157
well	nxs_iso #65	65	632554	4.10145e+07	15	0.712091	<0.0090	N/A	0.501853	3.51549	0.250658	4.81686	16.3747	8.87145	101.13	1.58625	<0.0052	N/A	0.036293	3.89363	0.278757	0.800663	0.249568	4.10479	0.222404	1.6205	2.73083	1.34828	0.01514	4.43243	0.842042	4.28136	0.322588	4.56901	<0.0039	N/A	2.01777	0.457463	0.0375246	4.86397	0.476199	3.90819	170.361	0.456934	0.00299175	3.42675	1.39866	5.05849	1.24944
spring	nxs_iso #66	66 ZA	632625	4.09971e+06	N/A	0.710129	<0.0090	N/A	3.17576	0.972292	0.350233	4.80818	15.5925	1.40135	16.118	1.49615	<0.0052	N/A	0.0278732	4.88238	0.183444	4.49359	0.0847782	2.91252	0.633849	4.83261	0.394166	3.84959	0.0275769	3.03982	0.240302	1.45016	<0.0152	N/A	<0.0039	N/A	0.244112	2.91028	0.0214546	3.46764	0.346219	5.60845	102.955	1.36391	0.000734662	5.08914	0.396753	0.418948	0.288741
spring	nxs_iso #67	67	628708	4.10337e+06	N/A	0.711896	<0.0090	N/A	<0.380	N/A	0.495756	4.56711	22.7631	4.00839	16.4028	0.360928	<0.0052	N/A	0.0400692	4.07435	0.367916	1.56642	0.316992	5.28946	0.855348	4.49468	4.35867	1.08074	0.0697551	1.79003	0.233936	5.97241	0.063366	2.02736	<0.0039	N/A	0.548486	5.67606	0.0624668	5.89594	0.223399	3.17158	117.494	0.525111	0.00153754	5.276	2.4511	2.12259	0.518983
tap water	nxs_iso #68	68	626641	4.09204e+06	N/A	0.709276	<0.0090	N/A	2.54922	4.36209	0.262033	1.76919	30.4375	2.65779	25.1194	0.439663	<0.0052	N/A	0.0290586	4.76217	0.226122	1.03253	0.691895	3.21501	0.231007	1.76156	1.01182	2.70443	0.0149598	3.36996	0.163143	3.10293	1.09736	1.92993	<0.0039	N/A	0.791819	2.65876	0.0208036	3.64974	0.405954	5.25085	110.742	1.3746	0.00215264	1.80476	0.648017	1.05112	1.38555
tap water	nxs_iso #69	69	630500	4.10131e+06	N/A	0.709942	<0.0090	N/A	1.01524	5.51552	0.12306	5.07295	21.5669	2.5258	69.6713	0.808712	<0.0052	N/A	0.0239745	6.61956	0.798285	0.584815	0.678857	6.38397	16.8374	1.28081	1.28068	2.92208	0.0380341	4.44885	0.313827	2.99978	0.106494	5.99616	0.0901432	2.88987	0.77647	2.38752	0.0196344	4.25807	0.342363	5.32968	161.619	0.334422	0.00196605	2.61424	0.900883	2.66686	1.50855
[truncated: 3 more columns]

## Sheet: Table S3.
Table S3. Description and elemental and Sr isotopic composition of bulk soil samples
January 2021				Ag		Al		As		Ba		Cd		Co		Cr		Cu		Fe		Li		Mn		Mo		Ni		Pb		Rb		Sb		Se		Sr		Tl		U		V		Zn
Sample Name	X	Y	⁸⁷Sr/⁸⁶Sr	Conc. [ mg/kg ]	SD [ mg/kg ]	Conc. [ mg/kg ]	SD [ mg/kg ]	Conc. [ mg/kg ]	SD [ mg/kg ]	Conc. [ mg/kg ]	SD [ mg/kg ]	Conc. [ mg/kg ]	SD [ mg/kg ]	Conc. [ mg/kg ]	SD [ mg/kg ]	Conc. [ mg/kg ]	SD [ mg/kg ]	Conc. [ mg/kg ]	SD [ mg/kg ]	Conc. [ mg/kg ]	SD [ mg/kg ]	Conc. [ mg/kg ]	SD [ mg/kg ]	Conc. [ mg/kg ]	SD [ mg/kg ]	Conc. [ mg/kg ]	SD [ mg/kg ]	Conc. [ mg/kg ]	SD [ mg/kg ]	Conc. [ mg/kg ]	SD [ mg/kg ]	Conc. [ mg/kg ]	SD [ mg/kg ]	Conc. [ mg/kg ]	SD [ mg/kg ]	Conc. [ mg/kg ]	SD [ mg/kg ]	Conc. [ mg/kg ]	SD [ mg/kg ]	Conc. [ mg/kg ]	SD [ mg/kg ]	Conc. [ mg/kg ]	SD [ mg/kg ]	Conc. [ mg/kg ]	SD [ mg/kg ]	Conc. [ mg/kg ]	SD [ mg/kg ]
nxs_sed#1	624090	4.10597e+06	0.71075	<0.0935	N/A	68954.4	5704.2	4.80443	0.550554	387.426	3.41039	<0.0383	N/A	9.73389	0.522076	34.8962	5.90198	18.2463	1.26043	27915.6	1478.28	19.2474	3.77799	497.529	11.2207	0.836898	0.0949658	15.0171	2.93305	44.2585	2.52821	128.284	1.15455	0.353173	0.008502	4.86726	0.354067	345.873	1.54484	1.23076	0.112054	7.7955	0.660603	47.2109	8.69699	139.926	3.14172
nxs_sed#3	623917	4.10367e+06	0.710834	<0.0935	N/A	68870.1	17.5081	3.28022	0.526494	281.359	1.1659	<0.0383	N/A	12.6821	0.176921	44.155	4.99525	18.8087	0.0241871	43785.2	21.3997	35.6918	0.0811834	538.302	1.16005	0.706658	0.0205431	21.4012	2.1677	44.0898	5.96121	61.9487	2.63659	0.719109	0.062166	5.4944	0.322038	241.507	1.80874	1.363	0.183699	9.35033	1.7291	68.0313	8.09327	150.526	2.06195
nxs_sed#6	624020	4.09696e+06	0.711659	0.145576	0.00422171	49583.9	3652.2	4.11013	0.588059	260.411	5.81117	<0.0383	N/A	8.93975	0.347978	34.4557	5.03616	22.2798	1.1531	26976.3	1183.26	23.5397	0.156353	554.981	4.90054	0.641291	0.0412062	16.6192	2.52994	33.1852	0.831689	111.836	0.876795	0.370078	0.0470432	4.62669	0.283463	182.606	2.58179	0.925253	0.0680798	2.41781	0.399072	44.6952	6.79002	146.127	5.34209
nxs_sed#7	622224	4.10511e+06	0.71285	<0.0935	N/A	59644.8	5416.37	7.79767	1.23896	380.407	2.0283	0.0639383	0.00441174	12.6764	0.517372	82.388	10.0842	27.8579	0.687838	30183.6	1234.89	18.3227	0.196148	658.521	4.36133	0.51379	0.0270515	43.5908	7.18802	34.3516	1.33548	64.2784	1.08452	0.514296	0.0348079	5.19879	0.73828	168.285	1.8185	0.724027	0.0626499	2.89348	0.239725	70.0034	10.1784	104.514	0.428106
nxs_sed#9	624446	4.1087e+06	0.71116	<0.0935	N/A	68996.8	4189.47	6.27992	0.644528	361.677	2.31493	0.131791	0.0587504	10.6837	0.15243	54.8853	5.56061	41.201	0.667213	32142.6	945.189	23.5257	1.50407	505.213	5.55757	1.01321	0.13674	19.7061	0.657131	58.633	4.59505	96.9943	0.756211	0.785521	0.0397744	6.31968	0.986698	207.753	1.58621	1.21173	0.138539	8.1664	0.863347	46.4564	7.33657	219.73	7.16349
nxs_sed#14	622206	4.10149e+06	0.711097	<0.0935	N/A	63770.8	1829.85	3.76671	0.667553	249.584	1.61638	<0.0383	N/A	9.79393	0.175772	25.809	4.35742	16.7135	0.0492992	34579.1	248.232	37.5432	2.69335	555.882	1.83811	0.717633	0.0278373	10.7042	1.93215	44.8074	3.43685	85.1082	2.31387	0.443033	0.0300954	4.74121	0.0955324	234.002	3.06491	1.49784	0.154621	14.319	0.750911	46.775	7.4918	130.112	4.49396
nxs_sed#16	628105	4.09926e+06	0.711973	<0.0935	N/A	40259.1	1553.94	8.20046	0.684925	293.584	4.33126	<0.0383	N/A	13.4901	0.17114	78.3282	13.2707	30.6353	0.670577	32488.8	265.323	17.1952	0.242402	622.918	0.685223	0.595228	0.298761	40.9176	6.32637	28.2699	2.87472	53.2711	0.23956	0.441206	0.068128	5.41125	0.244876	155.417	0.677252	0.55885	0.102079	3.56666	0.564041	92.8894	14.0436	85.9432	2.64743
nxs_sed#17	626201	4.09713e+06	0.710687	<0.0935	N/A	41618.5	5499.56	9.31624	1.16542	271.093	2.06432	<0.0383	N/A	27.0452	1.82999	263.856	46.3398	53.9731	3.67515	44151.2	3354.07	28.963	0.0495482	988.552	19.8783	0.612831	0.060966	157.559	26.6273	27.1365	1.07629	74.8754	1.76285	0.441852	0.020515	5.02605	0.383764	189.328	1.65201	0.701135	0.0777552	2.9696	0.239281	122.322	20.2086	143.368	23.4185
nxs_sed#19	628226	4.1005e+06	0.708654	<0.0935	N/A	59939.2	726.292	4.32417	0.550028	168.482	2.3146	0.111007	0.0107677	15.2411	0.58334	42.0474	2.71329	34.2076	1.43375	40775.4	1591.13	7.67147	0.0211319	947.892	4.8278	0.315927	0.109126	18.4968	1.25449	14.831	1.757	23.1305	0.345672	0.539357	0.246263	3.44914	0.0951141	150.573	1.30213	0.269503	0.0467718	1.36318	0.316871	122.145	21.5531	75.6847	4.62789
nxs_sed#21	629936	4.099e+06	0.712072	<0.0935	N/A	33555	779.133	7.36148	0.559751	202.132	3.6737	0.534238	0.0452894	7.20606	0.202012	47.7109	7.20311	19.0794	0.388298	19147.8	41.8265	19.0155	0.0705258	390.743	1.72909	0.85649	0.0347589	26.6662	4.05995	31.7854	2.75798	48.364	0.709551	0.889787	0.057468	3.65863	0.137495	100.088	1.65322	0.455746	0.0834706	2.41421	0.302247	56.5046	8.36174	118.21	4.59566
nxs_sed#26	627291	4.0953e+06	0.715438	<0.0935	N/A	54339.8	234.991	7.72619	1.74679	378.722	4.72983	<0.0383	N/A	10.0172	0.0131461	51.5413	6.17077	29.5407	0.104338	27500.3	416.066	10.2565	0.0608109	598.715	5.75566	0.473502	0.0424226	24.7102	2.82419	35.5412	1.33004	70.8228	0.22713	0.971901	0.0102515	6.65988	0.421401	110.849	2.04267	0.697032	0.0830734	4.85109	0.386198	64.9404	6.24683	130.391	4.69226
nxs_sed#28	627655	4.10813e+06	0.712376	<0.0935	N/A	45588.6	2763.6	8.74884	0.474215	438.346	6.95052	<0.0383	N/A	14.6437	0.0543246	111.536	11.0497	39.2032	0.280661	26914.3	406.745	20.2065	0.367793	492.553	2.61268	0.532749	0.0543737	66.8902	7.20205	18.0414	0.948463	60.1546	1.30509	0.602292	0.0567144	3.87378	0.580283	118.6	1.52818	0.577864	0.0667562	2.37626	0.325993	73.0106	7.0516	75.9885	0.820112
nxs_sed#32	630903	4.10446e+06	0.720194	<0.0935	N/A	65844.1	2799.18	6.477	0.208021	670.069	5.63922	<0.0383	N/A	3.44377	0.17882	23.53	3.54915	6.22494	0.0636905	22020.3	264.58	13.8781	2.03322	152.103	1.13683	0.859199	0.0407516	8.4307	1.03285	38.1589	1.33622	76.3659	1.2573	0.342568	0.0123705	7.91818	0.40633	89.0619	0.387023	1.08271	0.128154	7.39748	0.827396	28.8299	3.32124	58.9761	14.2956
nxs_sed#36	631676	4.11087e+06	0.7106	0.290739	0.040409	51564.5	4748.96	3.0734	0.449044	316.181	3.07618	<0.0383	N/A	22.4107	1.6493	60.1539	9.41376	44.8299	3.76281	55796.8	3921.88	19.7891	0.43569	995.317	22.9948	0.893658	0.087342	17.7926	2.82226	21.82	0.455451	35.8204	0.159834	0.420991	0.0501005	5.38343	0.276532	110.492	0.856155	0.491312	0.00405501	4.76289	0.469999	168.358	24.4589	102.104	2.23288
nxs_sed#37	638250	4.109e+06	0.722763	<0.0935	N/A	62300.6	498.405	42.5349	1.74078	425.913	4.6193	0.142155	0.00924007	16.952	0.770268	69.5309	8.12498	42.2187	2.51658	39931.2	735.453	28.7459	2.70974	553.006	4.62088	0.63893	0.0159733	41.9392	0.615975	38.2274	3.57984	31.6343	0.189806	0.715118	0.181715	5.66496	0.566496	77.7083	1.55417	1.14461	0.156569	3.48351	0.595027	93.3256	5.9991	116.024	1.16024
nxs_sed#40	637180	4.11033e+06	0.715404	<0.0935	N/A	65636.4	1312.73	13.0065	0.727953	362.905	2.26528	0.671844	0.012765	19.3815	0.208864	82.7599	8.61856	33.0856	1.91696	49119.7	4853.12	50.4363	5.24538	922.201	4.81274	1.34853	0.0269705	52.2031	0.61994	40.0966	3.9149	79.536	0.159072	46.5642	0.407826	6.15678	0.480229	80.377	1.20565	1.33019	0.0101029	4.56047	0.157255	153.566	8.54557	106.85	1.0685
*All samples were prepared in replicates, the presented results are averages of the two replicates. SD is calculated based on the variability observed between these two replicated samples.

## Sheet: Table S4.
Table S4. Description and elemental and Sr isotopic composition of bioavailable soil fraction samples
January 2021				Ag		Al		As		B		Ba		Cd		Co		Cr		Cu		Fe		Li		Mn		Mo		Ni		Pb		Rb		Sb		Se		Sr		Tl		U		V		Zn
Sample Name	X	Y	⁸⁷Sr/⁸⁶Sr	Conc. [ mg/kg ]	SD [ mg/kg ]	Conc. [ mg/kg ]	SD [ mg/kg ]	Conc. [ mg/kg ]	SD [ mg/kg ]	Conc. [ mg/kg ]	SD [ mg/kg ]	Conc. [ mg/kg ]	SD [ mg/kg ]	Conc. [ mg/kg ]	SD [ mg/kg ]	Conc. [ mg/kg ]	SD [ mg/kg ]	Conc. [ mg/kg ]	SD [ mg/kg ]	Conc. [ mg/kg ]	SD [ mg/kg ]	Conc. [ mg/kg ]	SD [ mg/kg ]	Conc. [ mg/kg ]	SD [ mg/kg ]	Conc. [ mg/kg ]	SD [ mg/kg ]	Conc. [ mg/kg ]	SD [ mg/kg ]	Conc. [ mg/kg ]	SD [ mg/kg ]	Conc. [ mg/kg ]	SD [ mg/kg ]	Conc. [ mg/kg ]	SD [ mg/kg ]	Conc. [ mg/kg ]	SD [ mg/kg ]	Conc. [ mg/kg ]	SD [ mg/kg ]	Conc. [ mg/kg ]	SD [ mg/kg ]	Conc. [ mg/kg ]	SD [ mg/kg ]	Conc. [ mg/kg ]	SD [ mg/kg ]	Conc. [ mg/kg ]	SD [ mg/kg ]	Conc. [ mg/kg ]	SD [ mg/kg ]
nxs_sed#1	624090	4.10597e+06	0.709297	0.000648772	8.30428e-05	0.0721325	0.00173118	0.0146444	0.00161089	0.463369	0.0101941	0.886985	0.0133048	0.00103011	6.07765e-05	0.0192329	0.000288493	0.00187946	4.69864e-05	0.0848455	0.00110299	0.196385	0.00608793	0.0344815	0.00172407	6.89652	0.0413791	0.024953	0.0012726	0.0255918	0.000230326	0.00373415	0.000336074	0.713684	0.0042821	0.000485341	9.22147e-06	0.00405854	0.000133932	8.23939	0.0906333	0.0013545	5.82434e-05	0.0012505	7.50297e-06	0.0117324	0.000211183	0.13151	0.0052604
nxs_sed#3	623917	4.10367e+06	0.709398	0.000563052	0.000108106	0.146277	0.00351065	0.00436303	0.000645729	0.28264	0.00452223	5.01722	0.0953272	0.000972319	3.79204e-05	0.0155621	0.000155621	0.00225469	3.38203e-05	0.0262973	0.000341864	0.299556	0.00419378	0.06741	0.00384237	9.23763	0.0923763	0.00768181	0.000568454	0.0240624	0.000288749	0.00311291	0.000121403	1.69419	0.0220245	0.000478718	5.31377e-05	0.00384711	0.000280839	6.46667	0.0258667	0.00196448	8.05437e-05	0.000692033	1.24566e-05	0.00713116	0.000149754	0.200025	0.00560069
nxs_sed#6	624020	4.09696e+06	0.709428	0.00184454	0.000153097	0.0415771	0.00656918	0.0332667	0.0001996	0.3382	0.00676401	1.72446	0.0275914	0.000804799	3.78255e-05	0.0189553	0.000435971	0.00417896	6.26843e-05	0.137981	0.000689903	0.300895	0.00421253	0.0603449	0.00609484	3.4809	0.0243663	0.0721245	0.000937618	0.0435816	0.00026149	0.00109723	9.87503e-05	2.03769	0.0163015	0.00124219	8.32267e-05	0.00915521	0.000292967	3.96969	0.0396969	0.00218695	0.000118095	0.000394901	1.46113e-05	0.0377581	0.000641887	0.0388603	0.00536272
nxs_sed#7	622224	4.10511e+06	0.708593	<0.00021	N/A	0.0175842	0.00107264	0.0565143	0.00141286	0.420953	0.018101	4.33803	0.0303662	0.000269575	3.55839e-05	0.00296285	0.000115551	0.00262156	6.81605e-05	0.0485804	0.00102019	0.0252411	0.00103489	0.031105	0.0120376	0.00411288	5.34674e-05	0.00642529	0.000552575	0.0131053	0.000262106	0.00043775	6.52248e-05	0.384723	0.00384723	0.000779047	4.36267e-05	0.00273779	0.000629693	5.74851	0.0287426	0.000383341	5.21343e-05	0.000803779	8.03779e-06	0.0228075	9.12302e-05	0.010506	0.0043705
nxs_sed#9	624446	4.1087e+06	0.709345	0.000899254	0.000233806	0.0184421	0.000663916	0.0344706	0.000689412	0.627378	0.0144297	1.88186	0.0432827	0.00104995	5.98473e-05	0.0279732	0.000391625	0.00496813	7.4522e-05	0.288218	0.00115287	0.112869	0.00191877	0.0693587	0.0107506	1.30723	0.0130723	0.0646252	0.00122788	0.0613642	0.000368185	0.000659618	3.29809e-05	1.65858	0.00995146	0.00298681	5.07757e-05	0.0104822	0.000754721	5.85751	0.0878626	0.00227037	3.63259e-05	0.000748555	2.24566e-05	0.0144844	0.000246235	0.0298953	0.00284005
nxs_sed#14	622206	4.10149e+06	0.709542	0.000665205	4.65644e-05	0.107128	0.0026782	0.00553341	0.000315404	0.231848	0.0108968	5.62248	0.0843372	0.00119587	5.97937e-05	0.0105685	0.000401604	0.00196821	7.4792e-05	0.0176192	0.000969057	0.263436	0.00395154	0.076942	0.0115413	12.1418	0.0607089	0.0120061	0.000792401	0.0099133	0.000168526	0.00149235	0.000116403	0.845324	0.00591727	0.000570532	2.90971e-05	0.00317405	0.000317405	9.63021	0.0770416	0.00165928	8.29638e-05	0.00188848	1.88848e-05	0.00819174	0.000221177	0.143764	0.00733196
nxs_sed#16	628105	4.09926e+06	0.709577	0.000340976	0.00014662	0.0327659	0.000524254	0.00457353	0.000256118	0.0370973	0.00248552	12.1342	0.133477	0.000538644	2.04685e-05	0.0067034	0.000100551	0.00129719	7.78316e-06	0.0320814	0.000577466	0.0468447	0.00117112	0.020256	0.00913545	1.41452	0.0127307	0.00533208	0.000138634	0.011188	0.000268512	0.000140838	5.29551e-05	0.0599624	0.0019188	0.00101058	3.53701e-05	0.00552975	0.00120549	1.81114	0.0108668	0.00046946	1.03281e-05	0.000699249	6.99249e-06	0.00868749	0.000269312	<0.0045	N/A
nxs_sed#17	626201	4.09713e+06	0.710598	<0.00021	N/A	0.0178733	0.00085792	0.0128168	0.00028197	0.153934	0.00661915	21.2431	0.276161	0.000736942	3.24254e-05	0.0295374	0.000354449	0.00322412	2.25688e-05	0.0863467	0.00207232	0.0610068	0.00189121	0.0492083	0.0138767	5.83608	0.0817051	0.0162003	0.000518409	0.0515013	0.000309008	0.000560175	0.000119317	0.0982	0.0018658	0.000888811	4.44406e-05	0.00477269	0.000357952	18.7821	0.150257	0.000473037	1.13529e-05	0.000475527	6.65737e-06	0.0136309	0.000449821	0.0126276	0.0019699
nxs_sed#19	628226	4.1005e+06	0.709658	<0.00021	N/A	0.00626094	0.00198472	0.0319098	0.000446737	0.0751363	0.003306	9.39227	0.159669	0.000770116	4.08161e-05	0.0046857	0.000178057	0.00429064	5.14877e-05	0.120863	0.00253813	0.036553	0.000804166	0.0395909	0.00514682	1.01044	0.0111148	0.0153448	0.00073655	0.0145872	0.000233395	0.000315047	0.000103336	0.0783192	0.00109647	0.00190529	5.52533e-05	0.0053658	0.000262924	3.24368	0.00648735	0.000697605	4.67395e-05	0.00141021	3.80757e-05	0.0191179	0.000114707	<0.0045	N/A
nxs_sed#21	629936	4.099e+06	0.709027	0.00149403	0.000132969	0.0512117	0.00204847	0.04234	0.00059276	0.935754	0.00748603	1.17179	0.0199204	0.00442962	2.65777e-05	0.0405436	0.000364893	0.00571379	6.28516e-05	0.312072	0.00374487	0.329251	0.00428026	0.0808025	0.0155949	0.287683	0.00575366	0.0717708	0.0022249	0.110368	0.00110368	0.00192625	1.541e-05	5.38854	0.0269427	0.0019937	0.000137566	0.00875431	0.000306401	2.43343	0.0292012	0.00332034	4.98051e-05	0.00120172	1.44206e-05	0.0397142	0.000516284	0.0681157	0.00810577
nxs_sed#26	627291	4.0953e+06	0.709825	0.000870733	0.000122773	0.0190541	0.00259136	0.0411981	0.000617972	0.235058	0.00517128	4.2445	0.059423	0.000452781	3.89392e-05	0.0163673	0.000392815	0.00674694	0.000182167	0.151269	0.00211776	0.191278	0.00153022	0.0273783	0.00744691	1.54265	0.0123412	0.0385959	0.00111928	0.0685367	0.000548293	0.000353269	4.34521e-05	0.723572	0.00868286	0.0189123	0.000756493	0.00546323	0.00052447	3.19399	0.0319399	0.00221166	7.07732e-05	0.000716489	2.07782e-05	0.0152702	0.000198512	0.0317743	0.00139807
nxs_sed#28	627655	4.10813e+06	0.710243	<0.00021	N/A	0.00405041	0.00119892	0.00563015	0.000411001	0.15439	0.00324219	23.1818	0.115909	0.000227103	1.33991e-05	0.0238682	0.000835388	0.000601447	1.38333e-05	0.0109009	0.000490542	0.0140804	0.000281607	0.0529698	0.00921675	2.40122	0.00480244	0.00695034	0.000319715	0.0352857	0.000917429	<0.0001	N/A	0.14301	0.00314621	0.00101323	0.000132733	0.00422261	0.000865635	5.49392	0.0549392	0.000753681	1.8842e-05	0.00138008	0.000143529	0.003998	0.000223888	<0.0045	N/A
nxs_sed#32	630903	4.10446e+06	0.711502	<0.00021	N/A	0.0180722	0.000469876	0.0127414	0.000203862	0.0596714	0.00202883	23.0735	0.369176	0.000260585	6.7752e-06	0.010004	0.000570226	0.00161811	5.987e-05	0.0161935	0.000113354	0.0591031	0.000827443	0.00390133	0.00144739	0.825445	0.00990535	0.00517695	0.000201901	0.0280067	5.60133e-05	0.000243212	6.7613e-05	0.185087	0.00240613	0.000660148	5.87532e-05	0.00982528	0.000510915	7.24101	0.0362051	0.000727155	7.05341e-05	0.04048	0.00149776	0.00102	0.00012546	0.00476001	0.000890123
nxs_sed#36	631676	4.11087e+06	0.709656	<0.00021	N/A	<0.0019	N/A	0.00203036	7.71535e-05	0.0512516	0.00235757	17.347	0.381633	0.00106494	8.62603e-05	0.0099577	0.0002589	0.00073899	1.84747e-05	0.0160438	0.000850321	0.0138368	0.000636492	0.051692	0.00444551	3.65817	0.0146327	0.00754914	0.000166081	0.00980343	0.000450958	<0.0001	N/A	0.18005	0.0018005	0.000196566	3.97064e-05	0.00507091	9.63474e-05	9.06395	0.0543837	0.000709132	4.11296e-05	0.00374471	0.00045311	0.00463051	0.000171329	<0.0045	N/A
nxs_sed#37	638250	4.109e+06	0.70986	0.0010428	0.000165805	0.0714738	0.00257306	0.0625828	0.000750993	0.215197	0.00172158	17.7217	0.0354433	0.00211525	1.6922e-05	0.0262603	0.000682767	0.000901947	4.41954e-05	0.0357122	0.00032141	0.105254	0.000631521	<0.0038	N/A	4.30112	0.0516134	0.0119527	0.000322722	0.0135094	0.000162113	0.000714145	0.000104979	0.58821	0.00823495	0.000763566	8.24652e-05	0.00477661	0.000272267	2.96945	0.0207861	0.0011367	1.1367e-05	0.00114658	0.000118098	0.0128348	0.000102679	0.011577	0.00239645
nxs_sed#40	637180	4.11033e+06	0.709198	<0.00021	N/A	0.0208187	0.00126994	0.00284035	0.00031812	0.041084	0.00193095	18.5576	0.389709	0.00215038	0.000156978	0.0375707	0.00052599	0.00108494	9.00502e-05	0.0435927	0.00104623	0.0258363	0.000904269	0.00848693	0.00745153	4.23789	0.0211894	0.00183099	0.000113522	0.0188609	5.65828e-05	0.000114589	7.80354e-05	0.71692	0.0071692	0.00332066	0.000136147	0.0104423	0.000355037	5.12021	0.071683	0.00573679	8.60518e-05	0.000882582	2.64775e-05	0.00612444	6.73688e-05	<0.0045	N/A
*All samples were prepared in replicates, the presented results are averages of the two replicates. SD is calculated based on the variability observed between these two replicated samples.

## Sheet: Table S5.
Table S5. Description and elemental and Sr isotopic composition of feed samples
						Ag		Al		As		B		Ba		Ca		Cd		Co		Cr		Cu		Fe		K		Li		Mg		Mn		Mo		Na		Ni		Pb		Rb		Sb		Se
August 2020	Sample Name	Station	X	Y	⁸⁷Sr/⁸⁶Sr	Conc. [mg/kg ]	SD [ mg/kg ]	Conc. [mg/kg ]	SD [ mg/kg ]	Conc. [mg/kg ]	SD [ mg/kg ]	Conc. [mg/kg ]	SD [ mg/kg ]	Conc. [mg/kg ]	SD [ mg/kg ]	Conc. [mg/kg ]	SD [ mg/kg ]	Conc. [mg/kg ]	SD [ mg/kg ]	Conc. [mg/kg ]	SD [ mg/kg ]	Conc. [mg/kg ]	SD [ mg/kg ]	Conc. [mg/kg ]	SD [ mg/kg ]	Conc. [mg/kg ]	SD [ mg/kg ]	Conc. [mg/kg ]	SD [ mg/kg ]	Conc. [mg/kg ]	SD [ mg/kg ]	Conc. [mg/kg ]	SD [ mg/kg ]	Conc. [mg/kg ]	SD [ mg/kg ]	Conc. [mg/kg ]	SD [ mg/kg ]	Conc. [mg/kg ]	SD [ mg/kg ]	Conc. [mg/kg ]	SD [ mg/kg ]	Conc. [mg/kg ]	SD [ mg/kg ]	Conc. [mg/kg ]	SD [ mg/kg ]	Conc. [mg/kg ]	SD [ mg/kg ]	Conc. [mg/kg ]	SD [ mg/kg ]
ORG-3310-2020	nxs_feed #1		624090	4.10597e+06	0.709468	0.0293651	0.00129206	110.264	1.87449	0.0663275	0.00218881	22.1705	0.0665116	7.41454	0.111218	7333.95	231.192	0.0979856	0.00597712	0.352735	0.0169313	1.1398	0.0444522	12.0785	0.338198	164.072	3.93774	11060.7	193.986	<0.0089		3718.11	77.7656	56.7305	1.02115	0.738565	0.0184641	1725.47	40.3974	2.57229	0.0643071	0.0850645	0.00178635	10.9229	0.0983061	0.247152	0.0121105	0.296092	0.148638
ORG-3311-2020	nxs_feed #2		625757	4.10375e+06	0.709346	0.0170857	0.00126434	93.903	2.06587	0.0550593	0.00550593	14.9259	0.238814	3.87373	0.0697272	3489	65.0667	0.0727541	0.00276466	0.189447	0.00492562	3.14802	0.122773	22.3547	0.201192	180.029	3.24052	11787.6	75.8779	<0.0089		3582.2	22.4126	44.8799	0.897598	0.932657	0.0158552	1865.35	36.5238	3.68583	0.0737165	0.0649069	0.00331025	12.8326	0.153991	0.141224	0.00564896	0.31368	0.178798
ORG-3312-2020	nxs_feed #3		623917	4.10367e+06	0.709607	0.0208304	0.0019164	194.862	1.5589	0.0738807	0.00354627	20.9303	0.376745	10.4254	0.177231	9300.21	337.201	0.114044	0.00376344	0.353014	0.0134145	0.777355	0.0513054	13.9597	0.167516	206.676	4.54688	10792.7	276.141	<0.0089		3578.91	148.281	61.8903	0.495123	0.907089	0.0145134	1603.92	63.3903	3.02897	0.0272608	0.110296	0.00430156	10.3871	0.155807	0.0804541	0.00458589	<0.0475	N/A
ORG-3313-2020_1	nxs_feed #4		624394	4.10243e+06	0.708981	0.00858328	0.00146774	80.6442	1.85482	0.062764	0.00577429	6.22276	0.168014	7.58928	0.10625	6324.04	89.1498	0.02395	0.000958	0.913754	0.0603077	0.400782	0.0140274	32.1091	0.449528	191.03	4.20266	9345.42	196.021	<0.0089		2770.63	36.5845	150.026	1.80031	1.13014	0.0271235	1566.93	10.5851	1.2739	0.0191086	0.0407951	0.00163181	6.05446	0.0363268	0.130793	0.00300825	0.354604	0.130849
ORG-3313-2020_2	nxs_feed #4_2		624394	4.10243e+06	0.709003	<0.0012	N/A	59.2655	1.95576	0.0400789	0.00332655	3.76863	0.105522	7.03453	0.0492417	5296.32	55.1432	0.0341175	0.00177411	0.79441	0.0301876	0.387448	0.0143356	13.4074	0.294963	169.767	2.88605	8377.73	72.8731	<0.0089		2692.6	7.86653	125.86	5.66372	0.902215	0.0198487	470.74	3.94401	0.988255	0.0168003	0.0320428	0.00163418	4.98341	0.084718	0.0870489	0.0037431	0.349778	0.183634
ORG-3314-2020	nxs_feed #5		623876	4.09597e+06	0.709287	0.0100393	0.00110433	37.617	0.714723	0.0310153	0.00396996	5.94433	0.053499	2.89191	0.0231353	810.954	38.636	0.016478	0.000873335	0.0597356	0.00501779	0.338785	0.0091472	6.13061	0.0674367	68.3376	1.50343	8040.78	152.19	<0.0089		2299.71	61.1693	36.6068	0.585709	0.480726	0.0168254	50.9141	2.0424	1.12527	0.00450108	0.106979	0.00374426	6.96796	0.139359	0.0428579	0.00282862	<0.0475	N/A
ORG-3315-2020	nxs_feed #6		624020	4.09696e+06	0.709008	0.0134917	0.00117378	72.0877	1.08132	0.0528247	0.0038562	7.15389	0.150232	4.15012	0.0498015	4846.47	76.469	0.130206	0.00429681	0.10545	0.00970144	0.464615	0.0227661	18.3444	0.275165	211.922	5.93381	8160.15	113.722	<0.0089		2879.96	17.846	55.4118	0.775765	0.532055	0.0122373	1475.19	17.4384	2.49993	0.0424988	0.144289	0.00274148	10.64	0.180881	0.0531255	0.00610943	0.441269	0.206955
ORG-3316-2020_1	nxs_feed #7		622224	4.10511e+06	0.709419	0.00818444	0.00105579	102.048	1.63276	0.0624381	0.00362141	16.3949	0.393478	7.65988	0.206817	6067.71	118.94	0.138018	0.00441657	0.209879	0.0134322	2.07541	0.103771	10.5557	0.22167	153.305	5.97889	7499.21	186.144	<0.0089		2301.94	29.8329	36.3629	0.763621	0.517989	0.0243455	1099.49	34.5302	2.39635	0.0647015	0.0599288	0.00233722	7.83476	0.0626781	0.040865	0.00343266	<0.0475	N/A
ORG-3316-2020_2	nxs_feed #7_2		622224	4.10511e+06	0.709431	0.00151657	0.000226121	122.557	1.83835	0.0825054	0.00297019	15.7232	0.220124	8.42721	0.219108	6836.49	71.2958	0.187625	0.0037525	0.195355	0.0160191	2.36265	0.0590662	8.1375	0.154613	134.928	3.50813	7742.53	102.773	<0.0089		2598.04	31.7194	42.8944	0.857888	0.43455	0.0078219	1572.32	24.5	2.21186	0.0331779	0.06384	0.00395808	8.07826	0.218113	0.0160157	0.00213009	<0.0475	N/A
ORG-3317-2020	nxs_feed #9		624446	4.1087e+06	0.710398	0.00356724	0.000249707	70.8625	1.48811	0.052487	0.00278181	9.40101	0.169218	5.62898	0.0956927	4251.48	98.8312	0.0280373	0.000672895	0.124476	0.00746853	0.37761	0.024167	7.58118	0.0985553	119.298	2.14737	10361.4	141.896	<0.0089		2738.09	35.6559	92.5603	0.833043	1.6426	0.0312094	2193.42	47.2169	1.87528	0.0168775	0.049507	0.00202979	6.82663	0.143359	0.0375298	0.00337769	0.666073	0.160524
ORG-3318-2020	nxs_feed #12		623203	4.10368e+06	0.709645	0.00217588	0.000415592	131.514	2.23574	0.0771844	0.00524854	16.0845	0.369944	4.80687	0.0624893	13839.9	265.824	0.172912	0.0027666	0.500653	0.0275359	1.2795	0.0550185	14.1761	0.141761	163.664	1.96397	11081.1	205.5	<0.0089		3156.92	25.8075	59.9578	0.959324	1.28832	0.0257664	5688.2	106.89	4.04285	0.0606427	0.364646	0.0120333	12.6793	0.304303	0.0393854	0.00126033	0.346519	0.10257
ORG-3319-2020	nxs_feed #14		622206	4.10149e+06	0.709644	0.011701	0.00132221	235.761	4.2437	0.0737866	0.0033204	31.6534	0.854641	20.4614	0.388767	8796.94	121.542	0.255138	0.00561303	0.161902	0.0101998	0.82332	0.0304628	11.8762	0.201896	213.963	2.99548	8515.3	117.119	0.440424	0.0193787	3222.77	39.2583	72.8905	1.02047	1.00791	0.0171345	1723.36	30.1197	1.25713	0.0201141	0.129029	0.00451603	8.85363	0.177073	0.0318207	0.00292751	<0.0475	N/A
ORG-3320-2020	nxs_feed #15		623063	4.10224e+06	0.710017	0.00877791	0.000974348	884.802	7.07842	0.15512	0.00496385	10.2852	0.0617114	9.85551	0.19711	4581.05	146.445	0.0310414	0.00211081	0.342673	0.0185043	1.89239	0.0510947	37.764	0.490932	574.905	11.4981	14252.8	266.795	<0.0089		2735.68	53.5496	273.09	4.91562	1.4416	0.0418064	6164.75	101.727	1.92937	0.0192937	0.651193	0.0280013	12.1106	0.290655	0.0456895	0.00269568	<0.0475	N/A
ORG-3321-2020	nxs_feed #16		628105	4.09926e+06	0.709612	0.00592039	0.000532835	69.7697	1.11632	0.0528418	0.00575976	5.99942	0.143986	5.21584	0.0573742	10071.2	74.3931	0.037976	0.000873449	0.188921	0.016625	2.87076	0.0660275	22.1178	0.353886	190.917	3.24558	9866.25	127.514	<0.0089		5641.37	65.6837	82.0994	0.820994	1.22445	0.0318357	6172.32	56.0843	4.69933	0.0610913	0.0425393	0.00157395	7.91996	0.0871196	0.0303936	0.00206676	1.18957	0.308098
ORG-3322-2020_1	nxs_feed #17		626201	4.09713e+06	0.708821	0.00321437	0.000132754	20.1724	0.363103	0.0192352	0.00167347	7.30157	0.0876188	0.918046	0.0165248	2439.48	58.0037	0.0170345	0.00155014	0.086429	0.00786504	0.223503	0.0183272	4.78421	0.100468	44.6968	0.491665	7384.94	106.165	<0.0089		2147.77	62.5767	20.7555	0.332087	0.423419	0.00973863	789.715	3.42476	1.14465	0.0160251	0.0123975	0.000595082	6.91174	0.228087	0.0178876	0.00148467	0.788102	0.103241
ORG-3322-2020_2	nxs_feed #17_2		626201	4.09713e+06	0.708988	<0.0012	N/A	22.8481	0.525506	0.0182953	0.00168317	7.15135	0.15733	1.42441	0.024215	1611.89	18.9505	0.0149905	0.00061461	0.106464	0.00851715	0.238128	0.0154783	5.52225	0.044178	55.2767	0.718597	7428.21	51.3924	<0.0089		2488.13	17.2479	38.2711	0.306169	0.442312	0.0181348	362.415	1.72185	1.38647	0.0124783	0.0218078	0.00163559	6.83687	0.164085	0.0110032	0.00229967	<0.0475	N/A
ORG-3323-2020	nxs_feed #18		627486	4.09843e+06	0.709606	0.00347556	0.000427494	114.325	1.02892	0.0339109	0.00200075	5.97412	0.191172	3.57694	0.057231	779.656	31.8009	0.0325754	0.00208483	0.101744	0.00986919	0.44215	0.026529	6.81633	0.170408	125.881	2.64351	8726.21	161.395	<0.0089		2498.12	82.4163	46.6275	0.37302	0.534569	0.0160371	62.7725	2.2078	1.54109	0.0261985	0.0460768	0.00253422	7.4158	0.111237	0.0160451	0.00170078	<0.0475	N/A
ORG-3324-2020	nxs_feed #19		628226	4.1005e+06	0.709048	0.00377218	0.000164844	12.602	0.25204	0.0216574	0.00199248	3.91092	0.117327	1.86787	0.0336216	778.801	43.8154	0.00686244	0.000905843	0.0353232	0.00385022	0.0662226	0.00271512	4.03931	0.0444324	44.4428	0.799971	6360.11	88.2715	<0.0089		1789.72	14.0141	26.5303	0.265303	0.577444	0.0138586	86.7963	5.62322	0.634093	0.0107796	0.00648888	0.000882488	5.57827	0.0725175	0.0164208	0.000492625	<0.0475	N/A
ORG-3325-2020	nxs_feed #21		629936	4.099e+06	0.708968	0.00340529	0.000197166	10.0086	0.660565	0.0145364	0.00284913	4.93925	0.172874	0.161451	0.0111401	384.159	16.3777	0.0106256	0.00202949	0.0442494	0.00256647	0.378448	0.0124888	2.90248	0.0203173	25.4953	0.535401	5479.49	58.7316	<0.0089		1402.45	8.36871	6.39673	0.102348	0.325471	0.00650942	85.0662	5.82828	0.736707	0.0147341	0.0320636	0.00278953	4.54914	0.0773353	0.0114701	0.000814376	<0.0475	N/A
ORG-3326-2020	nxs_feed #23		627620	4.09714e+06	0.708967	0.00296122	0.000111638	117.868	2.00376	0.0463894	0.00269058	7.61729	0.251371	5.74467	0.0976594	6080.43	96.0435	0.0337836	0.00195945	0.146721	0.0154057	0.717295	0.0215189	20.1926	0.181733	171.294	6.33788	9611.78	94.7814	<0.0089		2836.39	38.2349	71.1587	1.13854	0.802597	0.0304987	3161.47	92.7061	2.81104	0.0337325	0.045926	0.00390371	7.30274	0.146055	0.0204273	0.00189974	1.93124	0.14098
ORG-3327-2020	nxs_feed #24		627940	4.0971e+06	0.709845	0.00189009	0.000116997	354.547	7.80004	0.110719	0.00509306	13.6543	0.163851	8.41227	0.0841227	3571.72	95.4252	0.0548983	0.00214103	0.156601	0.0100224	1.94895	0.03703	7.51304	0.225391	276.469	6.35879	10292.5	144.931	0.364413	0.0163986	2341.1	41.6164	31.0634	0.900839	0.441111	0.0202911	1093.57	27.5962	2.49303	0.084763	0.152042	0.00684188	9.26179	0.148189	0.0222463	0.00215789	<0.0475	N/A
ORG-3328-2020_1	nxs_feed #25		628181	4.09389e+06	0.709206	0.00227035	0.000140762	8.48479	0.364846	0.0114823	0.00171086	3.63511	0.0399862	1.41188	0.0296494	290.199	13.1799	0.00808396	0.000889236	0.0309016	0.00160688	0.202193	0.00485262	3.61791	0.075976	32.7382	0.36012	6406.16	128.255	<0.0089		1607.34	12.9505	19.4376	0.311001	0.461495	0.00922991	781.922	23.2704	0.600937	0.00781218	0.0203298	0.00205331	5.15905	0.0825448	0.0100306	0.00177542	<0.0475	N/A
ORG-3328-2020_2	nxs_feed #25_2		628181	4.09389e+06	0.709183	<0.0012	N/A	8.62301	0.103476	<0.0091	N/A	3.09293	0.0525798	2.01688	0.0363039	334.786	8.47795	0.00787886	0.000488489	0.0326148	0.00342455	0.180323	0.0106391	4.10092	0.0779175	33.5266	0.20116	5917.87	126.35	<0.0089		1491.56	13.8888	20.7239	0.683888	0.491171	0.0122793	51.076	2.63854	0.57533	0.0109313	<0.0020	N/A	4.10763	0.0616145	<0.0027	N/A	<0.0475	N/A
ORG-3329-2020	nxs_feed #26		627291	4.0953e+06	0.709278	0.0026176	0.000137424	22.0991	0.397784	0.0146864	0.00176237	11.0453	0.242996	0.475162	0.01473	941.727	31.2063	0.0224837	0.000539608	0.136729	0.00724665	0.18061	0.00632135	6.43081	0.154339	47.0437	1.12905	9842.15	180.464	<0.0089		2822.89	54.648	10.6075	0.212149	0.50884	0.00915912	853.785	39.0871	1.54683	0.0247492	0.0587494	0.00334871	8.40439	0.193301	0.010147	0.000801611	<0.0475	N/A
ORG-3330-2020	nxs_feed #27		625378	4.10883e+06	0.708668	0.00518338	7.2049e-05	167.113	3.34226	0.0624684	0.00843323	11.4924	0.172386	5.03485	0.0654531	8293.42	81.3826	0.0375909	0.00146605	0.916668	0.0238334	0.669001	0.018063	7.06092	0.15534	158.226	3.00629	9512.83	61.3691	<0.0089		2411.2	26.3366	96.4578	1.54332	1.35558	0.0189781	229.93	13.5754	2.37942	0.0356913	0.0807299	0.00185679	8.51476	0.127721	0.0212382	0.00182648	0.346265	0.129849
ORG-3331-2020	nxs_feed #28		627655	4.10813e+06	0.709294	0.00231714	0.000155944	226.421	4.75483	0.0932516	0.00382332	16.134	0.387216	6.55549	0.117999	6574.08	201.156	0.221168	0.00265401	1.1319	0.0441441	6.96513	0.201989	15.5684	0.389211	276.201	5.80022	11811.9	266.267	0.415296	0.0236719	3743.81	81.2422	72.0929	1.58604	1.07409	0.0214818	2658.78	77.3732	6.25726	0.131402	0.117901	0.00459814	17.4701	0.296992	0.0211859	0.0018008	0.638272	0.168504
ORG-3332-2020	nxs_feed #33		627299	4.10961e+06	0.709514	0.00356001	0.00011748	45.0304	0.495335	0.0319954	0.00396744	23.1261	0.462522	7.08474	0.0708474	3261.29	83.8809	0.147569	0.00250867	0.118467	0.00983276	0.283075	0.0161353	15.1458	0.151458	108.278	3.89801	14661.8	340.257	<0.305		3474.71	69.1815	48.8022	0.390418	1.52588	0.0213623	171.56	19.2963	4.32606	0.0475866	0.0916519	0.00375773	12.5066	0.250132	0.0127898	0.000946444	<0.0475	N/A
ORG-3333-2020	nxs_feed #34		627057	4.10867e+06	0.709389	0.00309576	0.000155717	149.385	4.0334	0.0536802	0.00585114	19.591	0.352638	5.65275	0.118708	3968.22	77.8848	0.259398	0.00311277	0.230923	0.00738955	2.5337	0.103882	17.3887	0.434719	187.873	3.94534	12176.1	221.954	<0.0089		3912.23	93.7061	48.9179	1.22295	1.08929	0.0174286	199.153	9.11447	5.61507	0.151607	0.0758187	0.00523149	19.2709	0.154167	0.0150837	0.000995526	<0.0475	N/A
ORG-3334-2020	nxs_feed #35		626255	4.10957e+06	0.709249	0.00627348	8.4692e-05	134.536	1.34536	0.107635	0.00505885	4.69963	0.0986923	13.115	0.144265	19563.1	320.695	0.0523491	0.00188457	0.514392	0.0282916	1.73347	0.0641384	6.39782	0.127956	649.737	7.14711	8167.38	87.5386	<0.0089		5301.89	39.8757	334.249	6.01648	1.27384	0.0484059	10824.2	153.565	4.90499	0.0588599	0.168359	0.0077445	6.38491	0.0510793	0.045826	0.00288704	4.83239	0.3431
ORG-3335-2020	nxs_feed #36		631676	4.11087e+06	0.709424	0.0028934	0.000243046	86.9852	3.13147	0.0217127	0.00479851	8.12831	0.186951	1.86573	0.0335831	799.813	23.9321	0.0248878	0.00166748	0.0938313	0.00666202	0.449905	0.0215955	5.99464	0.0719357	67.4402	1.82089	8480.82	133.43	<0.0089		2467.2	33.8084	23.9289	0.837511	0.507096	0.00811353	202.194	8.56912	1.54449	0.0494237	0.028239	0.00186377	7.33697	0.102718	0.00749751	0.00214429	<0.0475	N/A
ORG-3336-2020	nxs_feed #37		638250	4.109e+06	0.709137	0.00426368	9.12428e-05	14.7672	0.826966	0.0103574	0.00198862	5.81718	0.197784	0.191764	0.00690352	355.98	18.8094	0.0162521	0.00120266	0.0519593	0.00296168	0.117481	0.00340696	3.30824	0.0496236	29.1294	0.757363	6002.63	104.061	<0.0089		1442.45	18.1527	6.48172	0.26575	0.345905	0.00691809	141.35	6.58634	0.738197	0.0140257	0.0165318	0.000710866	6.19153	0.105256	0.00927576	0.00155833	<0.0475	N/A
ORG-3337-2020	barley 3337		-	-	0.709015	<0.0012	N/A	9.17492	0.238548	<0.0091	N/A	1.14887	0.053997	3.12711	0.0375253	420.142	10.6516	<0.0015	N/A	0.0690504	0.00655978	0.9977	0.0409057	3.54748	0.0461173	27.8053	0.333664	5670.86	120.78	<0.0089		1388.31	34.6858	11.9734	0.107761	0.0955019	0.00362907	303.191	5.47967	2.22228	0.0377787	0.00326796	0.000156862	2.92281	0.0292281	<0.0027	N/A	<0.0475	N/A
ORG-3338-2020	corn 3338		-	-	NOT ENOUGH SAMPLE	<0.0012	N/A	3.65597	0.135271	<0.0091	N/A	2.2358	0.0313012	0.0371323	0.0049386	47.4924	0.482848	<0.0015	N/A	0.00989043	0.00148356	0.0557909	0.00435169	1.81608	0.0236091	16.3121	0.163121	3918.76	71.1066	<0.0089		872.998	13.5798	4.7579	0.0999158	0.352297	0.00880742	144.756	13.9687	0.354623	0.0109933	<0.0020	N/A	3.86989	0.100617	<0.0027	N/A	<0.0475	N/A
ORG-3339-2020	cow breeding-1 3339		-	-	0.709191	<0.0012	N/A	71.8867	1.29396	0.0471598	0.00561202	16.9251	0.372353	6.41713	0.0834227	13172.9	137.659	0.121726	0.00377351	0.865561	0.035488	0.504955	0.0388815	20.0785	0.501961	104.548	1.67276	11138.1	90.3707	<0.0089		2949.87	50.975	61.8353	1.36038	0.977964	0.0166254	3665.16	35.7633	4.94326	0.128525	0.0506199	0.00156922	12.4652	0.249304	0.0142419	0.00119632	0.386696	0.114462
ORG-3339-2020	cow breeding-1 3339_2		-	-	0.708888	<0.0012	N/A	155.341	2.33012	0.0524681	0.00393511	20.9172	0.418345	7.34172	0.0881007	16376.1	226.832	0.14205	0.00568201	0.70512	0.0225639	0.656899	0.0183932	13.4829	0.283141	132.736	3.45113	13331.2	186.072	<0.0089		3548.76	71.202	67.7099	1.01565	1.26907	0.0152288	5981.02	87.3178	5.76521	0.0864782	0.0942321	0.0026385	15.2752	0.381879	0.0141712	0.00154467	0.420854	0.122468
ORG-3340-2020	cow breeding plus 3340		-	-	0.709072	0.00144962	0.000155254	224.949	6.29859	0.115371	0.00449947	11.7955	0.306683	4.13032	0.0743457	14628.9	137.131	0.180766	0.00397686	0.549232	0.0225185	2.24765	0.0494482	41.9306	0.796681	211.112	4.64446	9178.88	146.399	<0.0089		3149.07	36.4399	68.8633	1.51499	0.593794	0.0190014	4686.27	50.8561	4.39568	0.0747266	0.117352	0.0058676	11.9982	0.191971	0.0241173	0.0012541	0.351378	0.0983858
ORG-3341-2020	bran 3341		-	-	0.709553	0.00525465	9.45838e-05	26.9307	0.700198	0.0337341	0.00256379	3.8682	0.382951	11.722	0.363383	1095.45	26.6587	0.0523498	0.00345509	0.0519856	0.00712202	0.0717349	0.00265419	13.7525	0.220039	150.558	3.61339	15339.3	233.97	<0.0089		4992.98	63.3352	132.454	5.29814	1.74798	0.0332117	48.7262	1.71653	2.47432	0.0296918	0.0305383	0.00189337	10.0918	0.40367	0.00409909	0.000210693	<0.0475	N/A
ORG-3342-2020	cotton cake 3342		-	-	0.709052	<0.0012	N/A	22.9505	0.252456	0.0136168	0.00208337	15.483	0.371592	0.488273	0.010742	1557.56	76.0057	0.0312715	0.00212646	0.168265	0.00757191	0.163164	0.00799505	10.0448	0.220986	61.1457	1.58979	13423.9	141.134	<0.0089		4201.22	76.4592	14.2846	0.228554	0.526714	0.0105343	100.283	2.35248	2.32773	0.0139664	0.0249329	0.000972381	11.3181	0.124499	0.00603206	0.000784167	<0.0475	N/A
ORG-3343-2020	cow breeding-2 3343		-	-	0.709397	0.00169126	9.45416e-05	376.727	18.0829	0.13618	0.00612808	12.762	0.408384	6.18831	0.129954	7434.78	114.655	0.0372102	0.00245588	0.320793	0.00545347	1.66626	0.0949767	8.48025	0.33073	285.082	6.27181	11520.2	140.314	<0.0089		3335.46	39.5555	47.675	1.38258	0.62009	0.0124018	445.107	6.16428	2.61203	0.0835851	0.453802	0.0176983	10.374	0.352716	0.0218946	0.00116042	<0.0475	N/A
ORG-3344-2020	fine bran-1-1 3344		-	-	0.70964	0.00736369	0.000237111	18.651	0.932552	0.0321597	0.0061425	3.85405	0.0385405	12.1986	0.329361	1076.42	19.0876	0.0675364	0.00175595	0.0570485	0.0019967	0.0765702	0.00329252	13.8132	0.331516	130.455	2.47864	12283.3	124.882	<0.0089		3434.62	35.9464	155.154	4.80976	1.21929	0.0268244	70.0555	1.43864	1.48902	0.0178682	0.0128403	0.00118131	8.46102	0.228448	0.00364082	0.000173303	<0.0475	N/A
ORG-3345-2020	soya-1 3345		-	-	0.71041	<0.0012	N/A	113.269	2.60518	0.0581194	0.00366152	40.4465	0.970716	13.6369	0.286375	3556.89	52.4292	0.0431197	0.0030615	0.191132	0.00726301	0.61377	0.0208682	14.1085	0.169302	207.614	6.43602	23624.2	298.457	<0.0089		3203.97	24.6697	41.8454	0.753217	2.86679	0.0573357	96.7696	1.4935	8.87565	0.133135	0.0313937	0.00134993	16.5318	0.297572	0.00487983	0.000204465	0.350321	0.1636
January 2021
ORG-175-2021_1	nxs_feed #51	51	639192	4.10014e+06	0.709996	0.00358242	7.8455e-05	747.572	8.22329	0.130261	0.00612224	16.922	0.727647	13.7527	0.357571	5538.22	109.23	0.0540707	0.0022169	0.216584	0.0129951	2.9387	0.123425	6.45462	0.116183	399.193	7.98386	12603.9	155.114	0.596692	0.0179008	2619.42	53.8409	41.642	0.41642	0.738749	0.0103425	464.878	9.18874	2.64996	0.0291496	0.281207	0.0115295	10.0893	0.27241	0.0156132	0.00184236	<0.0475	N/A
ORG-175-2021_2	nxs_feed #51_2	51	639192	4.10014e+06	0.71009	<0.0012	N/A	513.986	5.65384	0.0835893	0.00543331	14.5288	0.479449	9.77124	0.136797	4143.17	112.368	0.0341784	0.00239249	0.172884	0.00535941	2.38969	0.119484	5.764	0.080696	286.033	3.43239	11769.9	249.438	0.390853	0.0113347	2545.91	33.3921	34.1803	0.410163	0.77992	0.0304169	308.468	5.8449	2.23648	0.0246012	0.181254	0.00797518	8.90867	0.160356	0.00921047	0.00167631	<0.0475	N/A
ORG-176-2021	nxs_feed #52	52	625912	4.10394e+06	0.709028	0.0019339	3.86781e-05	68.0234	2.78896	0.0511781	0.00409425	7.23113	0.137392	3.77224	0.0490391	6168.79	107.107	0.0508076	0.000660498	0.0755714	0.00453428	0.323481	0.017468	119.104	1.54836	124.876	1.24876	8500.17	89.7828	<0.0089		2362.97	25.2413	76.5591	2.14366	0.881317	0.0405406	3211.76	27.3978	2.03744	0.0590856	0.0782187	0.00391094	6.81511	0.149933	0.0156957	0.00293509	0.949338	0.112971
ORG-177-2021	nxs_feed #53	53	626140	4.09947e+06	0.708718	0.00169902	0.00010517	266.412	6.92671	0.0689028	0.00268721	8.95129	0.214831	6.49766	0.0909672	12939.8	148.716	0.0462645	0.000647704	0.303627	0.0170031	0.679555	0.0326187	18.9156	0.435059	276.869	8.85981	8169.41	62.7828	<0.0089		2859.83	28.5871	95.0053	2.18512	1.02991	0.0102991	1922.01	14.8178	2.31528	0.0578819	0.129375	0.00336376	6.60192	0.178252	0.0922118	0.00396511	0.373345	0.180326
ORG-178-2021	nxs_feed #54	54	630104	4.09926e+06	0.709207	0.00369535	8.31453e-05	622.505	18.6752	0.0983357	0.0082602	19.4317	0.446929	29.3608	0.38169	8637.29	141.061	0.0648177	0.00175008	0.198815	0.0125253	1.45957	0.0758979	8.88085	0.266425	312.63	3.1263	14925.1	185.67	0.338527	0.00744759	2336.58	19.5573	49.4797	1.58335	0.969199	0.019384	422.829	8.70801	2.36647	0.0828265	0.470525	0.0136452	15.4973	0.557902	0.0180507	0.00202168	<0.0475	N/A
ORG-179-2021	nxs_feed #55	55	626201	4.09713e+06	0.70989	0.0017458	0.000126396	175.92	6.68495	0.0357054	0.00235656	14.8318	0.385628	2.53951	0.0355531	1888.85	44.1066	0.0258364	0.00253196	0.187708	0.00638206	1.06588	0.0628867	7.77719	0.108881	135.328	3.11253	11314.5	275.442	<0.0089		2948.3	55.4881	17.1663	0.566488	0.763829	0.0381914	266.596	18.0884	2.48887	0.107021	0.0740175	0.00162838	9.74484	0.243621	0.00690391	0.0012289	<0.0475	N/A
ORG-180-2021	nxs_feed #56	56	626140	4.09947e+06	0.709402	0.00261278	7.75997e-05	89.6073	1.34411	0.0276679	0.00329247	10.0639	0.191215	3.25076	0.0390091	1350.07	25.9667	0.0738502	0.00110775	0.120652	0.0156848	0.427723	0.0158258	9.37654	0.168778	99.4432	1.29276	9772.73	156.571	<0.0089		3108.25	11.8398	35.9343	0.790554	0.602668	0.0174774	257.307	18.4024	2.56618	0.0384927	0.0300704	0.000751759	10.4231	0.218885	0.0046595	0.00157025	<0.0475	N/A
ORG-181-2021	nxs_feed #57	57	624648	4.10251e+06	0.708724	<0.0012	N/A	107.27	1.8236	0.0500573	0.00415476	14.1987	0.241378	2.25248	0.0270297	7367.8	19.1291	0.00872063	0.000156099	0.0950166	0.00361063	0.621478	0.0248591	18.6641	0.223969	174.268	2.96255	13651.8	449.707	<0.0089		3095.68	161.517	46.689	1.02716	1.4702	0.029404	5766.83	239.341	1.99306	0.0398613	0.0687994	0.00302717	9.95224	0.129379	0.0143401	0.00179252	0.691882	0.218635
ORG-182-2021	nxs_feed #58	58	625521	4.09975e+06	0.709036	<0.0012	N/A	305.622	4.58433	0.0746929	0.00746929	15.935	0.25496	4.7391	0.0616084	6324.31	92.9806	0.0242034	0.0014522	0.0992592	0.00744444	0.608235	0.0133812	7.28899	0.160358	246.954	10.1251	11068	149.378	0.305267	0.0155686	3448.69	52.2044	20.7231	0.580247	2.25574	0.0609051	2764.98	62.2858	2.03299	0.0325278	0.138673	0.00721098	8.99985	0.107998	0.00864466	0.000700217	<0.0475	N/A
ORG-183-2021	nxs_feed #59	59	621596	4.10295e+06	0.709814	<0.0012	N/A	705.382	3.52691	0.106533	0.0044744	10.2166	0.143032	7.2971	0.0583768	5064.33	81.3913	0.0485375	0.00291225	0.159294	0.00493811	3.50623	0.0771371	12.4728	0.0997823	361.766	6.87355	12886.4	125.618	<0.0089		2471.64	55.7804	44.3575	0.53229	0.934356	0.0214902	5273.34	44.6431	3.31708	0.0265366	0.324346	0.0175147	8.66963	0.208071	0.0124385	0.00165432	0.407265	0.118514
ORG-184-2021_1	nxs_feed #60	60	626655	4.09496e+06	0.709789	0.00204569	0.000116604	261.2	1.5672	0.0576407	0.0031126	16.0769	1.17361	5.31512	0.244496	4339.14	64.2047	0.0303337	0.00130435	0.24609	0.0125506	2.61876	0.0707064	6.54439	0.0981659	210.536	2.3159	11975.3	113.518	<0.0089		2203.67	42.1785	45.6198	0.593057	1.04072	0.0249772	1712.16	49.2162	2.96209	0.0236967	0.0979312	0.0106745	8.23365	0.164673	0.0146876	0.00273189	<0.0475	N/A
ORG-184-2021_2	nxs_feed #60_2	60	626655	4.09496e+06	0.709826	<0.0012	N/A	339.796	3.05816	0.0767324	0.00506434	15.6776	0.51736	6.3757	0.184895	6514.67	80.599	0.0384304	0.00096076	0.368634	0.0224867	3.30373	0.122238	6.87172	0.0481021	280.76	4.49215	12914.6	121.21	<0.0089		2795.18	58.7495	65.6943	0.525555	1.00515	0.0341752	2547.32	36.4825	3.72723	0.0372723	0.117214	0.00468855	9.36955	0.0374782	0.0155786	0.0015267	<0.0475	N/A
ORG-185-2021	nxs_feed #61	61	630788	4.08889e+06	0.70899	0.00178279	0.000184875	22.4136	0.403444	0.0112559	0.00195853	6.99519	0.230841	0.659009	0.0171342	629.957	33.5605	0.017234	0.000174063	0.0897094	0.00681791	0.374298	0.0209607	4.63321	0.120464	41.8645	0.627968	6939.81	124.548	<0.0089		1780.54	20.013	11.6128	0.32516	0.434778	0.0126085	197.752	11.2427	1.20835	0.0314171	0.00906933	0.000662061	6.27012	0.112862	0.00360707	0.00103162	<0.0475	N/A
ORG-186-2021	nxs_feed #62	62	624572	4.10015e+06	0.708923	0.00181369	0.000157791	53.2484	0.958471	0.0272254	0.00294034	7.36054	0.213456	3.89298	0.0622877	4878.84	93.9368	0.0548343	0.00241271	0.317843	0.0143029	0.411292	0.0205646	7.7709	0.163189	74.3647	2.45403	8118.86	47.5326	<0.0089		2143.11	38.3336	52.6366	0.789549	0.696674	0.0146301	1374.29	11.9589	1.66567	0.0166567	0.0252394	0.00146388	7.82139	0.140785	0.00536597	0.00159906	<0.0475	N/A
ORG-187-2021	nxs_feed #63	63	625145	4.10476e+06	0.70946	0.0044824	0.000133575	227.45	3.41175	0.0611436	0.00580865	20.4855	0.204855	12.0111	0.168155	6539	153.075	0.0967744	0.00251613	0.166336	0.0166336	3.43086	0.171543	7.6378	0.0534646	203.59	8.75437	10082.2	92.6959	<0.0089		2681.89	36.3344	61.213	1.10183	1.03999	0.0332796	707.713	8.35859	3.47643	0.0312878	0.125253	0.009895	7.25204	0.159545	0.0120903	0.00114858	<0.0475	N/A
ORG-257-2021	trifolium		-	-	0.708548	<0.0012	N/A	99.8453	1.29799	0.042298	0.00279167	28.9082	0.635979	2.86285	0.0601199	9337.84	132.062	0.0103155	0.000111407	0.124667	0.00698137	0.767269	0.0291562	7.15745	0.135992	119.107	1.42928	24824.6	393.757	<0.0089		3727.1	27.9624	10.3547	0.289932	2.51281	0.0301537	1114.86	28.0121	3.42817	0.0719915	0.0476659	0.00328895	19.2611	0.134828	0.00953376	0.00110592	<0.0475	N/A
ORG-255-2021	pasture P1 590, 33m		631903	4.09667e+06	0.712446	0.0239397	0.000476401	3918.56	172.417	1.80258	0.0714877	19.0405	0.39985	49.7331	0.944929	9244.59	112.39	0.0620575	0.00136527	3.06234	0.101057	6.52401	0.26096	18.1581	0.67185	4997.34	39.9787	27820.5	206.468	0.979415	0.028403	4528.04	71.6631	207.367	7.87995	2.81121	0.0337345	17767.7	99.5666	6.68005	0.146961	1.7921	0.0645157	19.3149	0.656705	0.164742	0.00444803	<0.0475	N/A
ORG-254-2021	pasture P2 61	61	630788	4.08889e+06	0.710548	0.0114275	0.00019541	4039.6	68.6731	1.40603	0.0832784	13.4206	0.322095	39.0617	0.624987	18986.2	233.114	0.114487	0.00206077	1.27918	0.0332586	5.99554	0.0839376	9.40374	0.0658262	3833.07	118.825	14805.8	80.1035	1.32113	0.0435974	2089.72	23.0582	112.355	2.4718	0.487632	0.00828974	4196.98	32.7882	3.99423	0.051925	2.13552	0.0896917	6.01775	0.222657	0.173777	0.0126858	<0.0475	N/A
ORG-256-2021	pasture P3 590 35m		631903	4.09667e+06	0.709392	0.00400739	0.000209587	335.88	3.3588	0.155006	0.00511518	44.3661	1.46408	14.7678	0.295356	9714.66	155.48	0.0464864	0.00176648	0.487751	0.011706	30.738	0.829927	5.63918	0.0676702	323.593	10.355	7177.52	81.8794	<0.0089		3403.89	46.3215	22.1329	0.177063	4.3717	0.100549	3907.1	68.5694	19.6715	0.157372	0.315602	0.0132553	1.62588	0.0471505	0.0269155	0.00301453	<0.0475	N/A
June 2021
ORG - 298 - 2021_1	nxs feed #51	51	639192	4.10014e+06	0.709193	0.204242	0.00974914	11.6339	0.313527	0.0258915	0.000832079	10.3608	0.319932	1.79704	0.0543577	876.577	17.8948	0.0286763	0.00101305	0.0735577	0.00446097	0.0698463	0.00863593	5.67218	0.0664922	49.2055	0.699831	9887.56	145.552	<0.0089		2305.17	36.9016	19.9648	0.821754	0.5078	0.0138541	61.9123	1.13195	1.09988	0.0375996	0.0148577	0.00125441	8.9277	0.39907	0.0298451	0.00229025	<0.0475	N/A
ORG - 298 - 2021_2	nxs feed #51_2	51	639192	4.10014e+06	0.709225	<0.0012	N/A	18.2873	0.467727	<0.0091	N/A	12.55	0.573421	2.30266	0.0905482	1119.88	39.1323	0.0358833	0.00212954	0.106209	0.00896498	0.114478	0.00799116	7.52255	0.0754876	69.0251	1.03461	11449.9	242.265	<0.0089		3390.89	32.981	24.2097	0.459881	0.596796	0.00986538	79.8124	3.35889	1.99377	0.0492538	0.00908384	0.000538574	11.1322	0.269658	<0.0027	N/A	<0.0475	N/A
ORG - 299 - 2021	51 pasture-1-1	51	639192	4.10014e+06	0.709771	0.114719	0.0160141	998.949	18.0282	0.386413	0.0147518	13.3499	0.402339	7.77224	0.186433	4526.39	99.269	0.038767	0.00262588	0.295791	0.0161859	2.27129	0.0834879	2.76352	0.0399617	708.997	16.3845	993.109	13.7633	0.593176	0.0279316	811.132	15.6662	19.5461	0.435593	1.04063	0.0275985	1559.2	29.9462	1.51236	0.0276773	2.1557	0.111231	1.3266	0.0354481	0.091505	0.00645141	<0.0475	N/A
ORG - 300 - 2021	nxs feed #52	52	625912	4.10394e+06	0.708936	0.0525852	0.00574251	151.087	3.40344	0.0615147	0.000693118	15.057	0.240435	5.13732	0.121308	4286.89	45.9016	0.0212329	0.00172406	0.0829317	0.00323944	0.611616	0.0115892	171.81	1.94825	198.871	3.94214	10221.3	134.177	<0.0089		1973.03	60.2011	28.6436	0.790163	2.18488	0.0396898	40.0792	2.37248	1.90243	0.0541382	0.0763816	0.00351742	6.77971	0.161747	0.0118745	0.00159952	<0.0475	N/A
ORG - 301 - 2021_1	nxs feed #53	53	624551	4.09969e+06	0.712952	<0.0012	N/A	84.3393	2.00339	0.0558778	0.000742823	12.3448	0.315836	3.19116	0.0873173	17839.8	327.828	0.0453086	0.00206248	0.389701	0.014274	0.601282	0.0159603	20.167	0.402265	123.574	1.99369	9361.47	125.143	<0.0089		4345.35	52.1475	108.514	4.1259	1.11187	0.0241207	2284.5	37.0464	2.09008	0.110883	0.0784718	0.00381157	8.67576	0.256687	0.0144688	0.00176996	<0.0475	N/A
ORG - 301 - 2021_2	nxs feed #53_2	53	624551	4.09969e+06	0.711797	<0.0012	N/A	142.919	10.4648	0.105311	0.00124735	11.3149	0.218025	3.43437	0.0904883	16435	167.115	0.183719	0.00396396	0.479937	0.0169311	3.16911	0.253491	29.0925	0.613681	189.442	4.70185	9372.47	125.696	<0.0089		4768.72	53.9406	127.438	10.3062	1.33596	0.0587458	2421.57	17.4918	5.6388	0.0976573	0.070152	0.00186926	9.53336	0.743467	0.0480846	0.00410792	<0.0475	N/A
ORG - 302 - 2021	nxs feed #54	54	630104	4.09926e+06	0.710778	<0.0012	N/A	1319.25	93.3584	0.182486	0.0106531	18.7558	0.541079	19.0728	0.454993	5455.65	139.61	0.0247887	0.00232915	0.836267	0.0223064	7.04333	0.529996	7.88821	0.144674	1053.55	31.2269	16171	234.844	0.706853	0.141238	2975.14	29.0142	62.4258	4.36612	1.85258	0.0183381	717.608	10.6508	6.78039	0.160729	0.78998	0.0312391	9.69775	0.666129	0.0317275	0.00387162	<0.0475	N/A
ORG - 303 - 2021_1	nxs feed #55	55	626201	4.09713e+06	0.709104	<0.0012	N/A	22.4161	1.01767	0.0254647	0.000710784	8.31858	0.155373	0.485333	0.0144097	596.786	27.143	0.0146273	0.00137789	0.0785556	0.0066743	0.103516	0.0096134	3.99995	0.0501594	42.7522	1.12636	7883.43	215.719	<0.0089		1802.18	57.9699	7.10458	0.195903	0.325171	0.00591679	71.0284	2.21072	0.929907	0.0102061	0.0149885	0.0015393	6.36503	0.13419	<0.0027	N/A	<0.0475	N/A
ORG - 303 - 2021_2	nxs feed #55_2	55	626201	4.09713e+06	0.709126	<0.0012	N/A	31.1867	0.629746	<0.0091	N/A	10.9159	0.111897	0.500305	0.0244171	667.131	14.7966	0.0243301	0.000727353	0.104921	0.00350821	0.176768	0.0126662	5.46011	0.0870793	60.896	0.951464	8890.92	176.614	<0.0089		2612.13	31.4212	9.72002	0.163028	0.434717	0.019959	77.1609	2.88733	1.89454	0.0477066	0.0133602	0.00150323	8.32543	0.203835	<0.0027	N/A	<0.0475	N/A
ORG - 304 - 2021	nxs feed #56	56	626140	4.09947e+06	0.709507	<0.0012	N/A	45.2637	3.98626	0.0342388	0.000980194	10.6655	0.207339	4.76736	0.108255	1553.11	50.7693	0.097044	0.00304066	0.0683594	0.00343108	0.223046	0.0180379	10.4829	0.151274	92.2701	0.965826	10199.3	81.6701	<0.0089		3121.12	49.4021	42.1247	3.62219	0.59826	0.0169094	43.3793	1.60785	1.70618	0.0279572	0.0305031	0.00211223	12.8677	1.00161	<0.0027	N/A	<0.0475	N/A
ORG - 305 - 2021_1	nxs feed #57	57	624648	4.10251e+06	0.710131	<0.0012	N/A	245.71	5.73295	0.101236	0.00668644	15.7509	0.258111	4.92291	0.173048	8615.25	106.751	0.0205396	0.000701523	0.278599	0.0116514	1.35625	0.0229495	15.6412	0.116753	284.444	4.55855	10976.3	112.677	<0.0089		3525.02	51.0297	49.5307	0.878371	1.58743	0.0443291	6232	63.7476	2.48139	0.0575923	0.144287	0.00613374	10.7043	0.223189	0.00582276	0.00238491	0.395351	0.0115811
ORG - 305 - 2021_2	nxs feed #57_2	57	624648	4.10251e+06	0.709966	<0.0012	N/A	249.641	9.6771	0.0497156	0.000831775	16.5899	0.561735	5.07942	0.128888	8809.62	182.671	0.0286102	0.00276788	0.280583	0.0151884	1.44739	0.0968745	15.6266	0.324004	309.709	8.59687	10821.2	190.798	<0.0089		3310.71	57.3954	48.1682	2.06515	1.46362	0.0285496	6122.13	61.2519	2.82416	0.0807357	0.164192	0.00345008	10.0441	0.386571	<0.0027	N/A	0.315646	0.0126153
ORG - 306 - 2021_1	nxs feed #58	58	625521	4.09975e+06	0.70921	<0.0012	N/A	778.9	25.179	0.072115	0.00672683	19.8846	0.20047	9.13685	0.266659	6117.02	120.793	0.0357042	0.00243083	0.218836	0.011761	1.29339	0.0532333	6.01667	0.117161	707.591	12.1373	16948.3	128.296	<0.0089		2543.31	54.4079	31.1205	1.18187	1.15233	0.0280928	1592.35	21.5445	1.64744	0.0206622	0.336306	0.0128027	13.1071	0.412829	<0.0027	N/A	<0.0475	N/A
ORG - 306 - 2021_2	nxs feed #58_2	58	625521	4.09975e+06	0.709322	<0.0012	N/A	764.999	25.7816	0.0417764	0.00348149	19.677	0.799137	9.85023	0.238758	6351.95	121.66	0.0429487	0.00206342	0.221496	0.0148166	1.38863	0.0500124	5.85706	0.0807995	674.578	10.3022	17175.2	326.005	0.410171	0.0900005	2565.13	39.6918	44.838	1.1419	1.20499	0.050883	1701.65	28.7743	1.70672	0.0467873	0.437381	0.00833954	13.3192	0.317422	<0.0027	N/A	<0.0475	N/A
ORG - 307 - 2021	nxs feed #59	59	621596	4.10295e+06	0.711618	<0.0012	N/A	243.208	5.76199	0.0528207	0.000690129	14.1534	0.258296	5.41728	0.102679	5413.39	69.9757	0.0553444	0.00232535	0.132259	0.00479583	1.3683	0.0464211	14.2567	0.574847	365.297	10.7057	14338.8	156.061	<0.0089		2806.53	35.2612	48.4824	1.65816	1.30186	0.0302567	5265.66	75.5014	2.08038	0.0645669	0.142571	0.00388821	11.8028	0.296362	0.00465808	0.00144121	<0.0475	N/A
ORG - 308 - 2021_1	nxs feed #60	60	626655	4.09496e+06	0.709007	<0.0012	N/A	73.3792	2.04577	<0.0091	N/A	13.1395	0.42978	2.73424	0.0658447	2810.81	43.6269	0.0215477	0.00103289	0.0882435	0.00351196	0.618386	0.0210901	4.73264	0.0473804	83.7895	0.823614	9986.07	171.767	<0.0089		2866.32	62.5802	12.949	0.423738	0.905968	0.0211279	516.559	7.53489	1.50176	0.0467542	0.0418055	0.0017395	9.1729	0.284175	<0.0027	N/A	<0.0475	N/A
ORG - 308 - 2021_2	nxs feed #60_2	60	626655	4.09496e+06	0.709091	<0.0012	N/A	80.7825	2.36678	<0.0091	N/A	12.7909	0.28434	2.26856	0.0451228	2102.7	57.3236	0.0220811	0.00145765	0.101538	0.00762321	0.598267	0.0287745	4.98735	0.0765681	100.793	1.67686	9331.78	112.29	<0.0089		2141.38	25.6742	12.8231	0.292167	1.07046	0.0281139	376.181	6.81613	1.81489	0.0591597	0.0531853	0.00296375	9.17703	0.294542	<0.0027	N/A	<0.0475	N/A
ORG - 309 - 2021	nxs feed #61	61	630788	4.08889e+06	0.708889	<0.0012	N/A	60.5509	0.805539	<0.0091	N/A	9.85455	0.12751	1.40217	0.0331056	1170.66	10.6509	0.0191035	0.00140954	0.0905943	0.0052833	0.245135	0.0137901	5.89371	0.103138	98.9993	5.61866	9454.24	159.057	<0.0089		2706.09	54.9748	16.9064	0.275922	0.566403	0.014447	107.128	3.81903	1.47613	0.0227703	0.0322352	0.00230869	7.42004	0.239982	<0.0027	N/A	<0.0475	N/A
ORG - 310 - 2021	nxs feed #62	62	624572	4.10015e+06	0.71613	<0.0012	N/A	17.6665	0.664585	<0.0091	N/A	6.23432	0.131445	2.42272	0.065429	756.012	20.4166	0.00972286	0.000993248	0.0252771	0.00219872	0.119594	0.00637574	4.26182	0.0607139	60.8132	0.834401	6729.64	54.3164	<0.0089		1480.69	20.7747	24.7592	0.665335	0.737059	0.0187412	140.578	2.28176	0.862873	0.026944	0.00909536	0.00143454	6.35084	0.210016	<0.0027	N/A	<0.0475	N/A
ORG - 311 - 2021	nxs feed #63	63	625145	4.10476e+06	0.711448	<0.0012	N/A	82.7505	2.33745	<0.0091	N/A	12.2639	0.554588	4.89886	0.0878398	5255.08	90.3683	0.0327933	0.00139405	0.0993078	0.00293181	0.352754	0.0130434	40.4059	0.690543	125.923	3.09359	10441.4	170.567	<0.0089		2666.29	51.5613	69.1813	1.31878	1.12375	0.0406211	4139.05	40.4917	1.54469	0.0537751	0.0887991	0.00331944	7.9452	0.135628	0.00326251	0.00206522	0.533621	0.0142542
[truncated: 10 more columns]

## Sheet: Table S6.
Table S6. Description and elemental and Sr isotopic composition of milk samples
						Ag		Al		As		B		Ba		Ca		Cd		Co		Cr		Cu		Fe		K		Li		Mg		Mn		Mo		Na		Ni		Pb		Rb		Sb		Se
August 2020	Sample Name	Station	X	Y	⁸⁷Sr/⁸⁶Sr	Conc. [mg/kg ]	SD [ mg/kg ]	Conc. [mg/kg ]	SD [ mg/kg ]	Conc. [mg/kg ]	SD [ mg/kg ]	Conc. [mg/kg ]	SD [ mg/kg ]	Conc. [mg/kg ]	SD [ mg/kg ]	Conc. [mg/kg ]	SD [ mg/kg ]	Conc. [mg/kg ]	SD [ mg/kg ]	Conc. [mg/kg ]	SD [ mg/kg ]	Conc. [mg/kg ]	SD [ mg/kg ]	Conc. [mg/kg ]	SD [ mg/kg ]	Conc. [mg/kg ]	SD [ mg/kg ]	Conc. [mg/kg ]	SD [ mg/kg ]	Conc. [mg/kg ]	SD [ mg/kg ]	Conc. [mg/kg ]	SD [ mg/kg ]	Conc. [mg/kg ]	SD [ mg/kg ]	Conc. [mg/kg ]	SD [ mg/kg ]	Conc. [mg/kg ]	SD [ mg/kg ]	Conc. [mg/kg ]	SD [ mg/kg ]	Conc. [mg/kg ]	SD [ mg/kg ]	Conc. [mg/kg ]	SD [ mg/kg ]	Conc. [mg/kg ]	SD [ mg/kg ]	Conc. [mg/kg ]	SD [ mg/kg ]
ORG-3278-2020	nxs_milk#1		624090	4.10597e+06	0.709598	<0.0045	N/A	1.28565	0.0867975	<0.0094	N/A	1.18586	0.0842885	0.265277	0.00826175	9004.95	163.602	<0.0001	N/A	0.00745203	9.83628e-05	0.024921	0.000719578	<0.0063	N/A	2.96964	0.0437127	13123.9	209.743	<0.0089	N/A	964.39	12.2505	0.327862	0.022823	0.249805	0.0100984	3690.2	50.0655	0.174667	0.00506201	<0.0030	N/A	19.1814	0.114166	<0.0035	N/A	0.132819	0.00403964
ORG-3279-2020	nxs_milk#2		625757	4.10375e+06	0.709544	<0.0045	N/A	2.53586	0.0659464	0.0100566	9.37642e-05	1.75402	0.132212	0.36027	0.0125185	9659.7	197.011	<0.0001	N/A	0.00575602	0.000169215	0.0505381	0.000249311	0.350608	0.0136163	4.57482	0.0883124	11409.9	116.041	<0.0089	N/A	924.221	12.3739	0.240386	0.0103675	0.326357	0.00689894	3163.94	12.9992	0.14114	0.00365328	0.00863509	0.000191907	16.229	0.161867	<0.0035	N/A	0.0987609	0.00461328
ORG-3280-2020	nxs_milk#4		624394	4.10243e+06	0.708963	<0.0045	N/A	1.48948	0.0505246	<0.0094	N/A	1.81391	0.0438204	0.244892	0.0163083	8641.8	226.415	<0.0001	N/A	0.00567735	0.000154737	<0.0091	N/A	0.108546	0.00116478	1.61022	0.0174314	12241.7	52.2089	<0.0089	N/A	819.597	8.1812	0.175764	0.0088247	0.275057	0.0139997	3123.74	14.4384	0.0284155	0.00130188	<0.0030	N/A	11.1004	0.0941855	<0.0035	N/A	0.111337	0.00400253
ORG-3281-2020	nxs_milk#5		623876	4.09597e+06	0.709292	0.0126012	0.000267701	1.51749	0.0863637	0.00940527	0.000208677	1.93666	0.0768362	0.452873	0.012323	10046.7	279.785	<0.0001	N/A	<0.0012	N/A	<0.0091	N/A	0.318675	0.0039973	2.75204	0.022894	24455.4	360.925	<0.0089	N/A	1461.52	34.771	0.438877	0.010917	0.0702972	0.00291076	3337.57	63.7165	0.0253356	0.000871395	<0.0030	N/A	26.3779	0.0854781	<0.0035	N/A	0.0820792	0.00252145
ORG-3282-2020_1	nxs_milk#6		624020	4.09696e+06	0.709504	<0.0045	N/A	1.55645	0.0866772	0.00941921	0.000388547	1.78586	0.162973	0.512517	0.0161901	8946.14	175.672	<0.0001	N/A	0.009766	0.000295031	0.0193096	0.000226649	<0.0063	N/A	2.72696	0.0647801	12862.9	144.678	<0.0089	N/A	993.195	14.7624	0.270454	0.0129972	0.240565	0.00922875	3258.31	21.8025	0.0288337	0.00181903	<0.0030	N/A	17.1413	0.185827	<0.0035	N/A	<0.0581	N/A
ORG-3282-2020_2	nxs_milk#6_2		624020	4.09696e+06	0.70948	<0.0045	N/A	1.7016	0.0600195	<0.0094	N/A	1.78586	0.162973	0.604957	0.0254191	9109.55	190.608	<0.0001	N/A	0.00798931	0.00220445	0.0183528	0.000215418	<0.0063	N/A	2.86167	0.055922	13054.4	295.471	<0.0089	N/A	1023.9	12.8399	0.257026	0.0172466	0.249702	0.00485156	3364.97	38.1285	0.0316302	0.000954303	<0.0030	N/A	16.6523	0.0911408	<0.0035	N/A	<0.0581	N/A
ORG-3283-2020	nxs_milk#7		622224	4.10511e+06	0.709183	<0.0045	N/A	2.09736	0.0558344	<0.0094	N/A	1.52081	0.0499801	0.655169	0.0116974	7620.61	120.515	<0.0001	N/A	0.00427298	9.69874e-05	0.0189875	0.000176286	0.239359	0.00928991	1.30217	0.0128231	13214.9	228.897	<0.0089	N/A	690.409	12.6659	0.0848382	0.00900487	0.102054	0.00565364	2278.4	23.0157	0.0356417	0.000650792	<0.0030	N/A	11.9038	0.132967	<0.0035	N/A	0.119826	0.00391213
ORG-3284-2020	nxs_milk#9		624446	4.1087e+06	0.709558	0.00602	0.000216018	4.51079	0.100613	<0.0094	N/A	2.7678	0.159366	0.568085	0.0345376	9124.43	162.271	<0.0001	N/A	0.00534652	0.000103942	0.0120856	0.0001355	0.208936	0.0217981	4.63061	0.0509256	14145.5	157.516	<0.0089	N/A	1109.17	26.7867	0.385443	0.0129594	0.118281	0.00609544	3342.12	29.7322	0.0204943	0.00104271	<0.0030	N/A	20.2908	0.303893	<0.0035	N/A	0.0894667	0.00246068
ORG-3285-2020	nxs_milk#14		622206	4.10149e+06	0.709864	<0.0045	N/A	1.54993	0.0196105	<0.0094	N/A	2.15506	0.250916	0.390837	0.0126814	8758.03	215.354	<0.0001	N/A	0.00792002	0.000105977	<0.0091	N/A	0.262799	0.00366814	1.29291	0.0532674	12100.5	204.215	<0.0089	N/A	842.636	12.9253	0.0737377	0.001109	0.216366	0.00502307	2745.96	31.9167	<0.0237	N/A	<0.0030	N/A	12.4922	0.06092	<0.0035	N/A	0.0633635	0.00334721
ORG-3286-2020	nxs_milk#15		623063	4.10224e+06	0.709535	<0.0045	N/A	0.753925	0.0672161	<0.0094	N/A	1.41215	0.0801014	0.198863	0.00546257	7760.19	190.818	<0.0001	N/A	0.00920356	0.000300276	0.06319	0.000327126	0.548325	0.0781549	2.54156	0.0374092	11276.9	79.9095	<0.0089	N/A	656.984	15.4477	0.220442	0.00364157	0.409458	0.00955061	2444.37	36.5553	0.527404	0.00732497	0.00845848	4.89024e-05	13.2874	0.0965103	<0.0035	N/A	0.0832833	0.00306408
ORG-3287-2020	nxs_milk#16		628105	4.09926e+06	0.709521	<0.0045	N/A	0.617147	0.026501	<0.0094	N/A	0.896035	0.0830593	0.521013	0.0100324	7268.25	122.523	<0.0001	N/A	0.00642926	0.000166555	0.0464156	0.000619195	0.0630199	0.0185038	1.86311	0.0196662	9701.75	126.436	<0.0089	N/A	788.922	15.3056	0.203188	0.00782708	0.244614	0.00101075	3377.78	59.2169	0.0344463	0.000394632	<0.0030	N/A	10.5052	0.0387675	<0.0035	N/A	0.11301	0.00407512
ORG-3288-2020	nxs_milk#17		626201	4.09713e+06	0.70966	<0.0045	N/A	3.01998	0.0347195	<0.0094	N/A	2.5106	0.138854	0.300264	0.00941521	8742.44	160.054	<0.0001	N/A	0.00916913	0.000213927	0.0290004	0.000521278	0.41527	0.00964497	3.71306	0.0230804	18059.3	329.806	<0.0089	N/A	1081.86	10.4481	0.309066	0.00579162	0.0352378	0.00119326	4000.51	51.7217	0.049722	0.0036517	0.0166992	8.1003e-05	24.4638	0.231289	<0.0035	N/A	0.0912681	0.00160609
ORG-3289-2020	nxs_milk#18		627486	4.09843e+06	0.709854	<0.0045	N/A	4.34412	0.0658978	<0.0094	N/A	1.00246	0.0443502	0.627589	0.0274357	9475.84	217.681	<0.0001	N/A	0.00961579	0.000212859	0.0742026	0.000514589	0.313366	0.0183001	5.20163	0.041588	13470.4	181.046	<0.0089	N/A	872.713	9.57689	0.356606	0.0246386	0.253548	0.00952234	6337.56	128.289	0.0622669	0.00209369	0.0169079	0.000397288	16.1575	0.0972796	<0.0035	N/A	0.130206	0.00284835
ORG-3290-2020	nxs_milk#19		628226	4.1005e+06	0.709224	<0.0045	N/A	0.955476	0.0252984	<0.0094	N/A	0.537633	0.0296494	0.580532	0.0226386	6290.71	247.52	<0.0001	N/A	0.0060643	0.000135594	0.010177	0.000258986	<0.0063	N/A	1.78719	0.0186611	8825.42	248.324	<0.0089	N/A	730.183	23.1971	0.172988	0.00677902	0.267537	0.0152336	2866.56	83.4641	<0.0237	N/A	<0.0030	N/A	9.50134	0.0706455	<0.0035	N/A	<0.0581	N/A
ORG-3291-2020	nxs_milk#20		630134	4.09945e+06	0.708163	<0.0045	N/A	54.5271	0.193337	<0.0094	N/A	1.69483	0.0932508	0.892715	0.0422249	10428.7	116.532	<0.0001	N/A	0.00677669	7.33418e-05	0.0484042	0.000457846	0.873656	0.00990456	5.7081	0.0245936	12552.9	101.183	<0.0089	N/A	1355.65	20.426	0.674779	0.014006	0.150427	0.00772412	5200.76	35.4168	0.0497524	0.0027511	<0.0030	N/A	23.8301	0.170379	<0.0035	N/A	0.133694	0.00186658
ORG-3292-2020	nxs_milk#21		629936	4.099e+06	0.709322	<0.0045	N/A	1.42115	0.0345396	<0.0094	N/A	1.33407	0.0974839	0.376553	0.0278972	10775.9	309.697	<0.0001	N/A	0.00705553	6.47986e-05	0.0123631	0.000476162	0.793171	0.0172198	4.65003	0.0635687	13792.7	209.67	<0.0089	N/A	1500.88	24.9459	0.444969	0.032347	0.147459	0.00295138	3051.92	44.2138	0.0551025	0.000891502	<0.0030	N/A	23.1479	0.1644	<0.0035	N/A	0.0602637	0.00120592
ORG-3293-2020	nxs_milk#23		627620	4.09714e+06	0.709422	<0.0045	N/A	1.47935	0.0559021	<0.0094	N/A	0.898768	0.11008	0.597681	0.0241061	8921.49	248.358	<0.0001	N/A	0.00831295	3.81383e-05	0.0166301	0.000225759	0.703018	0.0344786	2.53459	0.0612	13379.8	136.314	<0.0089	N/A	917.891	14.5454	0.251992	0.0131042	0.359723	0.0124337	3678.13	35.4854	0.052925	0.00252378	0.0128878	0.000213658	11.4457	0.133434	<0.0035	N/A	0.119236	0.00148033
ORG-3294-2020	nxs_milk#24		627940	4.0971e+06	0.709477	<0.0045	N/A	8.66323	0.154158	<0.0094	N/A	0.849199	0.0274109	0.888297	0.0221692	9029.56	149.072	<0.0001	N/A	0.0138781	4.07733e-05	0.0749502	0.000287724	0.0401845	0.0122619	7.20718	0.041239	4786.61	31.4051	<0.0089	N/A	1020.12	9.60172	0.476332	0.00963602	0.101125	0.00384901	4434.59	39.6711	0.0849441	0.00527787	<0.0030	N/A	6.92821	0.101769	<0.0035	N/A	0.109513	0.00253812
ORG-3295-2020	nxs_milk#25		628181	4.09389e+06	0.709155	<0.0045	N/A	2.83794	0.192604	0.0204276	0.0043358	2.02369	0.162939	0.402871	0.014101	8873.56	97.5414	<0.0001	N/A	0.0782805	0.00768886	0.129354	0.00956153	0.787883	0.0048401	4.66363	0.0741588	15907.2	251.759	<0.0089	N/A	1476.26	19.8605	0.39411	0.0664625	0.10062	0.00568736	5304.95	52.0008	0.108081	0.00814131	<0.0030	N/A	13.3467	0.070005	<0.0035	N/A	0.224496	0.00522019
ORG-3296-2020	nxs_milk#26		627291	4.0953e+06	0.709262	<0.0045	N/A	1.92524	0.0780057	<0.0094	N/A	1.70581	0.27281	0.420917	0.0129808	10226.1	136.391	<0.0001	N/A	0.00435748	9.34071e-05	0.0247932	0.000353927	0.376922	0.0248662	2.73947	0.0260058	15793.8	119.551	<0.0089	N/A	1238.9	23.5525	0.25336	0.00436334	0.0212274	0.00022702	2819.65	14.7145	0.0352428	0.000287362	<0.0030	N/A	16.8789	0.209428	<0.0035	N/A	<0.0581	N/A
ORG-3297-2020	nxs_milk#27		625378	4.10883e+06	0.709073	<0.0045	N/A	1.97785	0.0843383	<0.0094	N/A	1.39632	0.0489558	0.357645	0.0140514	9157.3	212.895	<0.0001	N/A	0.00648172	0.000137819	0.0811033	0.000408517	0.403483	0.00978844	3.73291	0.0220408	14741.4	312.718	<0.0089	N/A	1173.81	13.081	1.24773	0.0135458	0.146954	0.00124764	3363.91	30.6366	0.0354872	0.00225128	<0.0030	N/A	36.158	0.166637	<0.0035	N/A	0.124139	0.000895134
ORG-3298-2020	nxs_milk#28		627655	4.10813e+06	0.709602	<0.0045	N/A	1.29703	0.113192	<0.0094	N/A	2.18305	0.174272	0.355488	0.0135381	9083.07	80.4723	<0.0001	N/A	0.00422795	0.000136695	0.010111	0.000177168	0.722753	0.0174804	2.17252	0.0408864	15987.5	297.713	<0.0089	N/A	1189.75	14.2136	0.335837	0.0140146	0.0894808	0.00177525	3287.45	16.2098	0.0344679	0.000425085	<0.0030	N/A	43.4113	0.257356	<0.0035	N/A	0.156	0.00445534
ORG-3299-2020	nxs_milk#31a		630796	4.10739e+06	0.711696	<0.0045	N/A	0.690402	0.0625963	<0.0094	N/A	0.716319	0.24256	3.80975	0.0430179	11483.2	159.094	<0.0001	N/A	0.00612358	4.83411e-05	0.014604	0.000439716	0.333908	0.0181838	3.40045	0.017017	5348.85	57.3608	<0.0089	N/A	1407.91	22.5203	0.725773	0.0143834	0.320715	0.00961588	4342.43	24.1169	0.035434	0.000996188	0.00797222	0.000193859	5.19781	0.0460268	<0.0035	N/A	<0.0581	N/A
ORG-3300-2020	nxs_milk#31b		630796	4.10739e+06	0.712253	<0.0045	N/A	1.04382	0.0432565	<0.0094	N/A	2.828	0.338036	1.86074	0.0229044	10501.6	156.605	<0.0001	N/A	0.00522222	0.000265798	0.0128664	0.000179812	0.0948152	0.000948714	2.99903	0.0438302	14104.3	342.622	<0.0089	N/A	1275.62	14.5853	0.451781	0.0163196	<0.0008	N/A	4580.49	28.9018	0.0316215	0.00167052	<0.0030	N/A	31.3045	0.0767643	<0.0035	N/A	0.0972427	0.00361087
ORG-3301-2020	nxs_milk#33		627299	4.10961e+06	0.710243	<0.0045	N/A	1.49345	0.0739459	<0.0094	N/A	2.57924	0.067007	0.361911	0.0103854	13569.6	290.427	<0.0001	N/A	0.00794846	0.000183851	0.014305	0.000632059	1.25008	0.015143	2.66013	0.0352138	21753.1	358.26	<0.0089	N/A	1099.66	9.72796	0.155409	0.00183846	0.352685	0.00952538	3869.28	52.9973	0.0476604	0.00252222	0.0116241	0.000113679	31.5954	0.136156	<0.0035	N/A	0.202755	0.00511824
ORG-3302-2020	nxs_milk#34		627057	4.10867e+06	0.710415	<0.0045	N/A	0.970109	0.0288577	<0.0094	N/A	1.44941	0.104104	0.185324	0.00509885	5315.75	204.612	<0.0001	N/A	<0.0012	N/A	0.0167985	0.000347792	0.326059	0.0192532	2.94884	0.0644242	9818.87	111.781	<0.0089	N/A	808.484	13.6527	0.159929	0.00945381	0.554677	0.00207336	9391.54	90.0766	0.0354152	0.00036749	<0.0030	N/A	17.0148	0.193854	<0.0035	N/A	0.105275	0.00130769
ORG-3303-2020	nxs_milk#35		626255	4.10957e+06	0.709869	<0.0045	N/A	2.82017	0.0470375	<0.0094	N/A	2.15357	0.125771	0.771309	0.0291292	8476.51	188.801	<0.0001	N/A	0.0121755	5.77646e-05	0.015952	0.000408035	0.808527	0.00984662	3.17758	0.0186892	15045.2	197.974	<0.0089	N/A	1126.63	26.6036	0.664089	0.0277445	0.160808	0.00678716	3672.14	45.2768	0.0722601	0.000935703	<0.0030	N/A	22.1378	0.157185	<0.0035	N/A	0.0700153	0.00124121
ORG-3304-2020_1	nxs_milk#36		631676	4.11087e+06	0.710676	<0.0045	N/A	5.52805	0.109085	<0.0094	N/A	1.01666	0.0288438	1.86053	0.0171735	9371.66	197.23	<0.0001	N/A	0.00995677	8.03986e-05	0.0166203	0.000204753	<0.0063	N/A	6.04661	0.0500153	14077.7	182.356	<0.0089	N/A	1124.7	10.0741	0.388308	0.0143439	0.0334587	0.0002523	3951.12	29.561	0.0291542	0.00284057	<0.0030	N/A	28.2542	0.236775	<0.0035	N/A	<0.0581	N/A
ORG-3304-2020_2	nxs_milk#36_2		631676	4.11087e+06	0.710683	<0.0045	N/A	4.6933	0.171837	<0.0094	N/A	0.856864	0.0632439	1.84339	0.0498167	9219.57	169.594	<0.0001	N/A	0.00889853	0.00176919	0.0622129	0.00305311	<0.0063	N/A	5.69155	0.0733235	13622	157.073	<0.0089	N/A	1083.98	13.6879	0.389043	0.0143711	0.0324519	0.00261518	3825.23	34.8474	0.0359105	0.00189256	<0.0030	N/A	24.5254	0.146158	<0.0035	N/A	<0.0581	N/A
ORG-3305-2020	nxs_milk#37		638250	4.109e+06	0.709424	<0.0045	N/A	4.14663	0.00385791	0.0109931	0.000340483	0.304051	0.0850006	0.704012	0.0134151	8616.36	220.442	<0.0001	N/A	0.00688788	0.00026998	0.0389913	0.000297711	1.1781	0.025856	5.7934	0.0442759	3803.64	64.3823	<0.0089	N/A	850.462	16.2585	0.414941	0.0134576	0.201232	0.0133759	3258.18	46.6866	0.0531562	0.0029114	<0.0030	N/A	5.28296	0.127631	<0.0035	N/A	0.0912443	0.000534079
ORG-3306-2020	nxs_milk#38		639346	4.10747e+06	0.708814	0.0228789	0.00162946	1.69496	0.101184	<0.0094	N/A	2.21418	0.0796534	0.407759	0.00799331	8193.6	191.678	<0.0001	N/A	<0.0012	N/A	0.0199497	0.000376203	0.00965987	0.000630801	4.38538	0.0594975	11495.7	125.65	<0.0089	N/A	920.843	12.084	0.172256	0.0073653	0.287869	0.0049661	2599.61	22.8174	<0.0237	N/A	<0.0030	N/A	8.75603	0.155868	<0.0035	N/A	<0.0581	N/A
ORG-3307-2020	nxs_milk#39		638745	4.10899e+06	0.707809	<0.0045	N/A	1.82171	0.397001	0.0270703	0.00703969	1.98286	0.176814	0.488175	0.0230701	9336.05	145.764	<0.0001	N/A	0.0260009	0.000832503	0.055504	0.000659064	0.278421	0.011433	3.37227	0.0622243	15341.6	204.837	<0.0089	N/A	1315.75	23.5897	0.488268	0.00683257	0.00821044	0.000236015	4793.26	43.423	0.0612149	0.000721698	<0.0030	N/A	21.8387	0.364668	<0.0035	N/A	0.239957	0.00662394
ORG-3308-2020	nxs_milk#42tq		-	-	0.709255	<0.0045	N/A	0.782364	0.0486165	<0.0094	N/A	1.52254	0.474971	0.309516	0.0139566	8819.56	108.813	<0.0001	N/A	0.00650405	0.000107358	0.0163274	0.000369407	0.420005	0.0244098	1.66985	0.0894154	12464.5	215.587	<0.0089	N/A	852.512	11.4763	0.198788	0.0308106	0.39548	0.013254	3143.87	40.962	0.0499834	0.00169127	0.0030564	0.000211109	14.7082	0.171429	<0.0035	N/A	0.112412	0.00208775
ORG-3309-2020	nxs_milk#43rennet		-	-	0.70931	<0.0045	N/A	0.575373	0.0518916	<0.0094	N/A	1.45159	0.0363576	0.3784	0.0122248	9337.06	146.988	<0.0001	N/A	0.0083718	0.000204394	0.0454415	0.00016301	0.184779	0.00492866	2.17813	0.0176216	12126.3	123.322	<0.0089	N/A	875.487	28.4301	0.254753	0.0116029	0.433728	0.0259923	3186.67	32.9522	0.0479591	0.0022725	<0.0030	N/A	15.1788	0.249551	<0.0035	N/A	0.119336	0.00439981
January 2021
ORG-152-2021_1	Nxs_milk#51 sheep-1-1	51	639192	4.10014e+06	0.709223	<0.0045	N/A	3.88283	0.252384	<0.0094	N/A	<0.246	N/A	1.2818	0.0153816	9002.33	121.724	<0.0001	N/A	<0.0012	N/A	0.0215325	0.00120367	1.14232	0.0251311	9.43582	0.0754866	6300.52	125.997	<0.0089	N/A	833.92	12.3019	0.558164	0.0150704	0.0569673	0.00341804	2463.82	21.7214	<0.0237	N/A	<0.0030	N/A	6.05296	0.1029	<0.0035	N/A	<0.0581	N/A
ORG-152-2021_2	Nxs_milk#51 sheep-1-1	51	639192	4.10014e+06	0.70926	<0.0045	N/A	2.28927	0.0457855	<0.0094	N/A	<0.246	N/A	4.0364	0.080728	8851.77	142.113	<0.0001	N/A	<0.0012	N/A	0.0250415	0.00203588	1.15842	0.0405447	5.75961	0.0806346	6179.88	81.7569	<0.0089	N/A	821.571	17.7975	0.441049	0.018083	0.0392561	0.00200206	2516.38	28.2377	<0.0237	N/A	<0.0030	N/A	5.0376	0.0906767	<0.0035	N/A	<0.0581	N/A
ORG-153-2021	Nxs_milk#51 goat-1-1	51	639192	4.10014e+06	0.709128	<0.0045	N/A	2.07969	0.124781	0.0262539	0.000622217	2.52297	0.426382	0.750712	0.0420399	8240.91	162.189	<0.0001	N/A	<0.0012	N/A	0.0368421	0.00147368	1.57406	0.181016	8.98105	0.0987916	9658.46	98.1506	<0.0089	N/A	808.199	8.58994	0.350217	0.00455282	0.0333127	0.00123257	1926.3	22.1957	<0.0237	N/A	<0.0030	N/A	14.6292	0.102405	<0.0035	N/A	0.151889	0.00747292
ORG-154-2021	Nxs_milk#52 cow-1-1	52	625912018	4103940555	0.708847	<0.0045	N/A	0.437577	0.0923286	0.0241508	0.00105962	3.82926	0.111049	0.523042	0.0486429	7167.99	135.374	<0.0001	N/A	<0.0012	N/A	0.0179181	0.000275939	0.638286	0.0293611	3.12672	0.0531542	10309.9	165.712	<0.0089	N/A	581.957	1.76638	0.106607	0.0098078	0.0786336	0.00495392	2163.18	40.0429	<0.0237	N/A	0.00715437	0.000149526	11.2868	0.0790077	<0.0035	N/A	0.108153	0.01154
ORG-155-2021	Nxs_milk#53 cow-1-1	53	626140	4.09947e+06	0.708639	<0.0045	N/A	0.775	0.165075	0.0260667	0.00061778	3.82527	0.0382527	0.244267	0.00276021	8247.47	91.3834	<0.0001	N/A	<0.0012	N/A	0.0222	0.00077478	0.760933	0.0152187	16.3753	0.474885	10276.5	133.536	<0.0089	N/A	731.096	8.52795	0.306867	0.0343691	0.3628	0.0166888	2439.4	19.3916	0.0443333	0.00139207	0.0163333	0.00174767	14.2091	0.241554	<0.0035	N/A	0.180733	0.0144587
ORG-156-2021	Nxs_milk#54 sheep-1-1	54	630104	4.09926e+06	0.709287	0.0130071	0.00217608	1.44527	0.0708181	0.02434	0.000576858	2.53915	0.413881	2.03587	0.0814346	8414.72	52.7782	<0.0001	N/A	<0.0012	N/A	0.0465551	0.00073557	1.49517	0.0538261	9.06046	0.163088	5228.61	138.423	<0.0089	N/A	710.033	10.0794	0.438635	0.0263181	0.158596	0.00808841	1688.54	27.9991	0.507405	0.0208036	0.013973	0.00391243	10.1743	0.14244	<0.0035	N/A	0.216098	0.00631006
ORG-157-2021	Nxs_milk#54 goat-1-1	54	630104	4.09926e+06	0.709092	<0.0045	N/A	0.691444	0.0407952	<0.0094	N/A	1.4516	0.0972572	1.07204	0.0225129	7934.82	149.484	<0.0001	N/A	<0.0012	N/A	0.0158067	0.000295585	1.08393	0.0108393	3.31555	0.0431021	10410.6	54.9526	<0.0089	N/A	843.981	8.14082	0.458263	0.0252044	0.0574135	0.00396153	1940.29	34.6713	<0.0237	N/A	<0.0030	N/A	23.1709	0.231709	<0.0035	N/A	0.1855	0.00970163
ORG-158-2021	Nxs_milk#55 sheep-1-1	55	626201	4.09713e+06	0.709521	<0.0045	N/A	5.00775	0.270419	<0.0094	N/A	1.41042	0.0493648	0.706319	0.0296654	8901.78	88.6747	<0.0001	N/A	<0.0012	N/A	0.0342671	0.00125075	0.903844	0.0659806	6.68423	0.0267369	5599.14	116.911	<0.0089	N/A	724.571	11.5093	0.439544	0.015384	0.0678827	0.00427661	2500.98	40.202	0.161759	0.0114849	<0.0030	N/A	7.75681	0.0775681	<0.0035	N/A	0.336417	0.0213288
ORG-159-2021_1	Nxs_milk#55 goat-1-1	55	626201	4.09713e+06	0.709678	<0.0045	N/A	1.50949	0.200762	<0.0094	N/A	<0.246	N/A	0.502229	0.0261159	7834.07	90.7917	<0.0001	N/A	<0.0012	N/A	0.0243312	0.000559618	0.952994	0.0238248	6.93783	0.0277513	11266.9	127.635	<0.0089	N/A	765.446	10.4418	0.477962	0.0176846	0.0198726	0.00198726	2201.44	44.306	<0.0237	N/A	<0.0030	N/A	18.858	0.132006	<0.0035	N/A	0.148025	0.0110279
ORG-159-2021_2	Nxs_milk#55 goat-1-1	55	626201	4.09713e+06	0.709576	<0.0045	N/A	1.22189	0.146626	<0.0094	N/A	<0.246	N/A	0.648875	0.0142753	8198.36	109.945	<0.0001	N/A	<0.0012	N/A	0.0310843	0.000742914	1.24659	0.0411376	4.58093	0.109942	11380.5	167.426	<0.0089	N/A	783.029	4.46668	0.41195	0.0193617	0.0132931	0.00151541	2323.82	27.9335	<0.0237	N/A	<0.0030	N/A	15.6771	0.329219	<0.0035	N/A	0.095334	0.00787459
ORG-160-2021	Nxs_milk#56 cow-1-1	56	626140	4.09947e+06	0.709386	<0.0045	N/A	0.83559	0.144557	<0.0094	N/A	1.1228	0.0388489	0.8702	0.0617842	7987.52	106.211	<0.0001	N/A	<0.0012	N/A	0.0245339	0.00125368	0.390841	0.00938018	2.59653	0.0259653	8824.53	153.039	<0.0089	N/A	686.565	7.97881	0.202682	0.0164173	0.297154	0.00742885	3195.34	74.2675	<0.0237	N/A	<0.0030	N/A	13.6152	0.231459	<0.0035	N/A	0.109781	0.00625751
ORG-161-2021	Nxs_milk#57 cow-1-1	57	624648	4.10251e+06	0.708766	<0.0045	N/A	4.64797	0.5717	<0.0094	N/A	1.54093	0.0832101	0.267121	0.010952	7352.15	30.9026	<0.0001	N/A	<0.0012	N/A	0.0410906	0.000973846	0.661019	0.00793223	7.86887	0.432788	9145.92	114.972	<0.0089	N/A	670.548	10.1803	0.297955	0.0300935	0.33171	0.0112782	2977.71	48.3629	<0.0237	N/A	<0.0030	N/A	12.7246	0.598058	<0.0035	N/A	0.326842	0.0240883
ORG-162-2021	Nxs_milk#58 cow-1-1	58	625521	4.09975e+06	0.708843	<0.0045	N/A	0.475362	0.110759	<0.0094	N/A	1.78093	0.0338377	0.275684	0.0187465	7925.41	66.1989	<0.0001	N/A	<0.0012	N/A	0.0191948	0.000619994	0.486763	0.0189838	4.00444	0.10812	9848.03	30.1215	<0.0089	N/A	708.759	5.21167	0.205024	0.0153768	0.358647	0.019367	2423.06	31.3356	<0.0237	N/A	<0.0030	N/A	12.4545	0.149454	<0.0035	N/A	0.19124	0.0090074
ORG-163-2021	Nxs_milk#59 cow-1-1	59	621596	4.10295e+06	0.709387	<0.0045	N/A	1.23058	0.222734	<0.0094	N/A	0.831105	0.143781	0.352416	0.0179732	7743.7	122.72	<0.0001	N/A	<0.0012	N/A	0.0240238	0.000369967	0.720979	0.0223504	6.89484	0.234424	9857.46	143.852	<0.0089	N/A	661.839	9.40954	0.224289	0.0114387	0.307346	0.00583958	2025.32	40.5096	0.0321641	0.00105498	<0.0030	N/A	11.0357	0.220715	<0.0035	N/A	0.34176	0.00974017
ORG-164-2021	Nxs_milk#60 sheep-1-1	60	626655	4.09496e+06	0.709175	<0.0045	N/A	3.26466	0.368906	<0.0094	N/A	0.711494	0.034294	0.870686	0.00957754	8332.14	104.608	<0.0001	N/A	<0.0012	N/A	0.0363034	0.00124884	0.847499	0.00762749	4.18291	0.146402	5509.47	106.593	<0.0089	N/A	744.798	9.24498	0.508248	0.0269371	0.0896986	0.00394674	1785.81	32.5546	0.0643259	0.000997052	<0.0030	N/A	5.07009	0.147033	0.034846	0.00216045	0.239483	0.0139858
ORG-165-2021	Nxs_milk#60 goat-1-1	60	626655	4.09496e+06	0.70914	<0.0045	N/A	1.79245	0.0286792	<0.0094	N/A	1.13474	0.0469784	0.517502	0.015525	7457.3	123.729	<0.0001	N/A	<0.0012	N/A	0.0311646	0.000828979	0.867079	0.0303478	11.4723	0.149141	10761	152.849	<0.0089	N/A	832.747	11.3154	0.355693	0.0209859	0.0614183	0.00196539	2449.24	41.8979	<0.0237	N/A	<0.0030	N/A	10.6996	0.128395	0.00461939	0.000219883	0.0923878	0.0121028
ORG-166-2021	Nxs_milk#61 sheep-1-1	61	630788	4.08889e+06	0.70872	<0.0045	N/A	0.444481	0.105342	<0.0094	N/A	<0.246	N/A	0.698339	0.0223469	7763.21	64.5038	<0.0001	N/A	<0.0012	N/A	0.0219472	0.0009569	0.700358	0.0210107	3.93097	0.184755	5132.85	69.4482	<0.0089	N/A	587.693	11.1252	0.197786	0.0100871	0.0617388	0.00253129	1863.24	18.2208	<0.0237	N/A	<0.0030	N/A	3.22195	0.103102	<0.0035	N/A	0.134549	0.00967407
ORG-167-2021_1	Nxs_milk#62 cow-1-1	62	624572	4.10015e+06	0.708785	<0.0045	N/A	2.07943	0.212101	<0.0094	N/A	<0.246	N/A	0.314838	0.0188903	7456.87	126.471	<0.0001	N/A	<0.0012	N/A	0.026808	0.000396758	0.378055	0.00793915	4.85449	0.344669	9167.58	144.159	<0.0089	N/A	652.865	10.3679	0.254738	0.0147748	0.320823	0.0102663	2502.51	52.8833	<0.0237	N/A	<0.0030	N/A	11.7461	0.540322	<0.0035	N/A	0.128803	0.0067364
ORG-167-2021_2	Nxs_milk#62 cow-1-1	62	624572	4.10015e+06	0.708782	<0.0045	N/A	1.50118	0.282221	<0.0094	N/A	<0.246	N/A	0.385565	0.0196638	7585.75	100.441	<0.0001	N/A	<0.0012	N/A	0.039386	0.00100434	0.426257	0.0204604	5.07583	0.375612	9346.56	77.0964	<0.0089	N/A	666.318	6.01034	0.223057	0.0258746	0.299935	0.0176961	2619.19	44.2009	<0.0237	N/A	<0.0030	N/A	10.6994	0.534971	<0.0035	N/A	0.202351	0.012991
ORG-168-2021	Nxs_milk#63 cow-1-1	63	625145	4.10476e+06	0.709101	<0.0045	N/A	4.60195	0.151864	<0.0094	N/A	<0.246	N/A	0.475965	0.0242742	7711.07	112.333	<0.0001	N/A	<0.0012	N/A	0.0240675	0.000873649	0.281414	0.00900525	3.48005	0.0626409	9784.47	79.9942	<0.0089	N/A	714.096	17.5814	0.18975	0.021252	0.272527	0.00626812	2395.71	68.7285	<0.0237	N/A	<0.0030	N/A	8.71126	0.0871126	<0.0035	N/A	0.117223	0.00662313
ORG-169-2021_1	Nxs_milk#64 mixed-1-1	64	-	-	0.709162	<0.0045	N/A	1.10644	0.127241	<0.0094	N/A	<0.246	N/A	0.467446	0.0144908	7702.5	77.7599	<0.0001	N/A	<0.0012	N/A	0.0276461	0.000904027	0.588915	0.0235566	3.46531	0.0623756	9495.17	124.355	<0.0089	N/A	689.139	14.0297	0.258364	0.019894	0.263372	0.00500407	2592.99	23.379	<0.0237	N/A	<0.0030	N/A	10.9321	0.142117	<0.0035	N/A	0.284474	0.015959
ORG-169-2021_2	Nxs_milk#64 mixed-1-1	64	-	-	0.709127	<0.0045	N/A	0.573966	0.246232	<0.0094	N/A	<0.246	N/A	0.52093	0.0343814	7778.38	89.9779	<0.0001	N/A	<0.0012	N/A	0.023062	0.00046124	0.550388	0.019814	3.38553	0.206517	9088.2	64.4316	<0.0089	N/A	675.539	10.1634	0.224548	0.0141465	0.264276	0.00924968	2604.87	28.4726	<0.0237	N/A	<0.0030	N/A	9.54683	0.582357	<0.0035	N/A	0.150129	0.00746142
ORG-170-2021	Nxs_milk#64 renned-1-1	64	-	-	0.709171	<0.0045	N/A	1.24412	0.110727	<0.0094	N/A	<0.246	N/A	0.458265	0.00824877	7849.86	102.099	<0.0001	N/A	<0.0012	N/A	0.0234444	0.00116284	0.601823	0.0240729	2.40849	0.0867055	9526.73	100.055	<0.0089	N/A	700.428	13.693	0.228284	0.0189476	0.263922	0.0137239	2671.6	17.1205	<0.0237	N/A	<0.0030	N/A	11.1827	0.536767	<0.0035	N/A	0.121684	0.0105014
ORG-171-2021	Nxs_milk#65 mixed tq-1-1	65	-	-	0.709189	<0.0045	N/A	1.68262	0.134609	<0.0094	N/A	<0.246	N/A	0.911384	0.0492147	8106.62	194.811	<0.0001	N/A	<0.0012	N/A	0.0214724	0.000642025	0.98623	0.0177521	3.20443	0.0256354	5996.63	120.131	<0.0089	N/A	722.528	12.6262	0.35017	0.0227611	0.075801	0.00742849	2011.04	16.7378	0.0581459	0.00084893	<0.0030	N/A	8.60845	0.146344	<0.0035	N/A	0.13197	0.00723196
ORG-172-2021	Nxs_milk#65 mixed pasteurized-1-1	65	-	-	0.709337	<0.0045	N/A	0.842632	0.193805	<0.0094	N/A	<0.246	N/A	0.973618	0.0438128	7671.45	98.3588	<0.0001	N/A	<0.0012	N/A	0.0196053	0.000684224	1.17803	0.0600793	2.6523	0.0318276	5868.13	148.695	<0.0089	N/A	673.15	9.79025	0.301118	0.0198738	0.0744079	0.00386921	1884.01	42.1861	<0.0237	N/A	<0.0030	N/A	8.74026	0.209766	<0.0035	N/A	0.280263	0.0178528
ORG-173-2021	Nxs_milk#66 cow-1-1	66	-	-	0.709207	<0.0045	N/A	2.06183	0.189688	<0.0094	N/A	<0.246	N/A	0.436099	0.0218049	7592.71	118.64	<0.0001	N/A	<0.0012	N/A	0.0329877	0.00125683	0.551523	0.0226124	2.88373	0.259536	9226.69	151.61	<0.0089	N/A	684.964	10.884	0.225146	0.0227397	0.261763	0.00366468	2437.03	28.8879	<0.0237	N/A	<0.0030	N/A	10.9229	0.709987	<0.0035	N/A	0.217563	0.0158168
ORG-174-2021	Nxs_milk#66 cow A pasteurized -1-1	66	-	-	0.709172	<0.0045	N/A	0.686023	0.11045	<0.0094	N/A	<0.246	N/A	0.375188	0.0112556	7684.95	35.6009	<0.0001	N/A	<0.0012	N/A	<0.0091	N/A	0.524779	0.0335859	5.84812	0.099418	9212.41	54.3429	<0.0089	N/A	690.701	7.0337	0.229722	0.0172291	0.281113	0.0118067	2413.05	21.1359	<0.0237	N/A	<0.0030	N/A	10.395	0.135135	<0.0035	N/A	0.143699	0.0114241
ORG-192-2021	Nxs_milk#66 cow B pasteurized -1-1	66	-	-	0.70921	<0.0045	N/A	0.656584	0.206168	<0.0094	N/A	<0.246	N/A	0.384748	0.00538648	7312.39	85.7274	<0.0001	N/A	<0.0012	N/A	0.0256328	0.000548542	0.486959	0.024348	3.4034	0.221221	8670.82	75.6855	<0.0089	N/A	654.887	2.79168	0.19968	0.0229632	0.258058	0.00799981	2281.35	34.1667	<0.0237	N/A	<0.0030	N/A	10.1465	0.456592	<0.0035	N/A	0.16546	0.0141468
ORG-193-2021	Nxs_milk#66 cow C pasteurized -1-1	66	-	-	0.709151	<0.0045	N/A	2.70867	0.484852	<0.0094	N/A	<0.246	N/A	0.482728	0.0139991	6889.41	161.752	<0.0001	N/A	<0.0012	N/A	0.0842742	0.000834315	0.549261	0.0109852	3.70128	0.333115	8314.13	141.027	<0.0089	N/A	615.521	12.9203	0.328293	0.0400517	0.241263	0.0106156	2333.08	38.9318	<0.0237	N/A	<0.0030	N/A	9.16425	0.714811	<0.0035	N/A	0.208199	0.0162395
ORG-194-2021	Nxs_milk#66 cow D pasteurized -1-1	66	-	-	0.709129	<0.0045	N/A	1.44017	0.123854	<0.0094	N/A	<0.246	N/A	0.396787	0.0305526	4997.56	52.9099	<0.0001	N/A	<0.0012	N/A	0.0593188	0.00154822	0.303663	0.0091099	4.07217	0.0651548	6150.78	50.6153	<0.0089	N/A	450.015	4.47985	0.201928	0.0151446	0.227763	0.013438	1740.06	42.7775	<0.0237	N/A	<0.0030	N/A	6.5885	0.0461195	<0.0035	N/A	0.182519	0.0112067
ORG-195-2021	Nxs_milk#66 cow E pasteurized -1-1	66	-	-	0.709246	<0.0045	N/A	1.15611	0.167635	<0.0094	N/A	<0.246	N/A	0.508499	0.016272	7049.83	121.938	<0.0001	N/A	<0.0012	N/A	0.0251384	0.00062846	0.324129	0.0171788	4.11977	0.0123593	9024.65	139.504	<0.0089	N/A	634.575	5.84008	0.162748	0.0102531	0.299642	0.00299642	2696.05	33.6209	<0.0237	N/A	<0.0030	N/A	10.4137	0.239516	<0.0035	N/A	0.285835	0.0139488
ORG-196-2021	Nxs_milk#66 cow F pasteurized -1-1	66	-	-	0.709001	<0.0045	N/A	0.554456	0.123644	<0.0094	N/A	<0.246	N/A	0.339613	0.00370178	5770.45	116.136	<0.0001	N/A	<0.0012	N/A	0.033365	0.00173832	0.385791	0.0162032	4.74412	0.0853941	7435.05	204.105	<0.0089	N/A	492.369	9.64158	0.116905	0.0126257	0.277704	0.0113859	1718.21	40.1966	<0.0237	N/A	<0.0030	N/A	7.41922	0.0816114	<0.0035	N/A	0.114621	0.00960524
June 2021
ORG - 282 - 2021	nxs_milk #51 goat -1-1	51	639192	4.10014e+06	0.708924	<0.0045	N/A	3.21644	0.257269	<0.0094	N/A	2.09313	0.0815273	0.203643	0.00804353	6919.58	35.3133	<0.0001	N/A	<0.0012	N/A	<0.0091	N/A	0.528774	0.0279592	4.48973	0.0681916	10762.3	117.607	<0.0089	N/A	787.163	10.9072	0.162282	0.0209505	0.00878069	0.000157936	3088.96	55.4542	0.0419874	0.0047569	<0.0030	N/A	14.9004	0.607844	<0.0035	N/A	<0.0581	N/A
ORG - 283- 2021	nxs_milk #52 cow -1-1	52	625912	4.10394e+06	0.709229	<0.0045	N/A	1.03394	0.0872496	<0.0094	N/A	2.21502	0.0709427	0.562286	0.0295188	7596.73	95.3797	<0.0001	N/A	<0.0012	N/A	0.018233	0.00648263	0.265051	0.0109716	3.73459	0.0791534	10346	74.915	<0.0089	N/A	631.724	6.50518	0.116792	0.0214975	0.295194	0.00883034	2560.58	21.9671	0.127555	0.0114182	<0.0030	N/A	9.83131	0.412456	<0.0035	N/A	<0.0581	N/A
ORG - 284- 2021	nxs_milk #53 cow -1-1	53	626140	4.09947e+06	0.709034	<0.0045	N/A	7.22767	0.356884	<0.0094	N/A	2.03506	0.0645449	0.920751	0.0272468	7786.57	86.1267	<0.0001	N/A	<0.0012	N/A	0.00926343	0.00442744	0.901846	0.0159021	7.29996	0.0378499	10319.3	122.045	<0.0089	N/A	679.547	12.2801	0.19613	0.0300286	0.241793	0.00508582	2150.8	26.0015	0.410793	0.0150132	0.0305793	0.0016066	11.3013	0.706245	0.00585189	0.00146036	<0.0581	N/A
ORG - 285- 2021	nxs_milk #54 sheep -1-1	54	630104	4.09926e+06	0.709983	<0.0045	N/A	1.54367	0.070379	<0.0094	N/A	1.59671	0.0441574	1.7319	0.0550056	8047.88	45.8416	<0.0001	N/A	<0.0012	N/A	<0.0091	N/A	0.663048	0.0160264	4.16854	0.0422655	5369.23	52.0346	<0.0089	N/A	857.813	11.0606	0.264532	0.0164743	0.219969	0.00479081	3192.57	79.8532	0.0792514	0.00531943	<0.0030	N/A	8.13109	0.34575	<0.0035	N/A	<0.0581	N/A
ORG - 286- 2021_1	nxs_milk #55 sheep -1-1	55	626201	4.09713e+06	0.709767	<0.0045	N/A	5.25019	0.505976	<0.0094	N/A	0.97259	0.049266	0.782856	0.0153114	8282.78	105.779	<0.0001	N/A	<0.0012	N/A	0.0275394	0.00690358	0.229719	0.0120705	6.79482	0.584192	4562.76	119.802	<0.0089	N/A	708.699	9.60393	0.374733	0.0199215	0.0317149	0.00391443	3179.98	29.2916	1.14098	0.0259112	<0.0030	N/A	9.77597	0.417948	<0.0035	N/A	<0.0581	N/A
ORG - 286- 2021_2	nxs_milk #55 sheep -1-1_2	55	626201	4.09713e+06	0.709774	<0.0045	N/A	4.59134	0.286313	<0.0094	N/A	0.96885	0.0560878	0.815676	0.0298666	8958.31	268.812	<0.0001	N/A	<0.0012	N/A	0.018434	0.0043471	0.204686	0.00638741	5.91566	0.10558	4925.56	136.601	<0.0089	N/A	783.666	11.3561	0.25617	0.0207624	0.0292751	0.00115387	3369.07	78.1047	0.0822105	0.00546168	<0.0030	N/A	9.55179	0.343207	<0.0035	N/A	<0.0581	N/A
ORG - 287- 2021	nxs_milk #55 goat -1-1	55	626201	4.09713e+06	0.709862	<0.0045	N/A	2.09625	0.202772	<0.0094	N/A	2.05172	0.101498	0.379319	0.0218322	7672.27	86.621	<0.0001	N/A	<0.0012	N/A	<0.0091	N/A	0.555241	0.019437	5.45198	0.0991011	13051.7	231.218	<0.0089	N/A	892.08	7.69308	0.166369	0.0153174	<0.0008	N/A	2760.55	14.3278	0.226086	0.0130682	<0.0030	N/A	26.8614	1.62775	<0.0035	N/A	<0.0581	N/A
ORG - 288- 2021	nxs_milk #56 cow -1-1	56	626140	4.09947e+06	0.709398	<0.0045	N/A	1.07328	0.0580463	<0.0094	N/A	1.31149	0.158504	0.69712	0.029363	7701.64	81.9946	<0.0001	N/A	<0.0012	N/A	<0.0091	N/A	0.222755	0.0164288	3.61968	0.120975	9627.64	141.715	<0.0089	N/A	685.508	12.2678	0.139173	0.00670539	0.228401	0.00698118	3000.97	39.0709	0.0513785	0.00642505	<0.0030	N/A	14.1478	0.32601	<0.0035	N/A	<0.0581	N/A
ORG - 289- 2021	nxs_milk #57 cow -1-1	57	624648	4.10251e+06	0.709513	<0.0045	N/A	0.858546	0.131756	<0.0094	N/A	1.45036	0.454465	0.240852	0.00852092	7575.34	127.678	<0.0001	N/A	<0.0012	N/A	<0.0091	N/A	0.45287	0.00540333	3.52266	0.0650549	9317.5	81.8011	<0.0089	N/A	676.553	3.48534	0.130708	0.0177476	0.271135	0.0094091	2925.91	37.4002	0.167272	0.00512137	<0.0030	N/A	11.9684	0.212495	<0.0035	N/A	0.140192	0.00949986
ORG - 290- 2021	nxs_milk #58 cow -1-1	58	625521	4.09975e+06	0.708923	<0.0045	N/A	0.564812	0.0976002	<0.0094	N/A	2.79827	0.0737904	0.356522	0.0133771	7551.21	87.2059	<0.0001	N/A	<0.0012	N/A	<0.0091	N/A	0.313507	0.00618169	7.54208	0.141188	10187.8	175.043	<0.0089	N/A	689.09	13.3131	0.107164	0.0124575	0.275219	0.00961537	2560.16	48.3162	0.152276	0.00573444	<0.0030	N/A	13.5482	0.119878	<0.0035	N/A	<0.0581	N/A
ORG - 291- 2021	nxs_milk #59 cow -1-1	59	621596	4.10295e+06	0.71021	<0.0045	N/A	1.44749	0.0465786	<0.0094	N/A	1.66663	0.0730744	0.381627	0.0158841	7414.59	104.624	<0.0001	N/A	<0.0012	N/A	<0.0091	N/A	0.937837	0.0151375	5.32638	0.126329	10384.5	136.315	<0.0089	N/A	640.268	10.0095	0.103933	0.0077355	0.242711	0.00791208	1899.51	29.3091	0.0951977	0.00599904	0.0180929	0.00118233	12.8691	0.369433	<0.0035	N/A	0.12805	0.00617011
ORG - 292- 2021	nxs_milk #60 sheep -1-1	60	626655	4.09496e+06	0.709159	<0.0045	N/A	6.95998	0.275343	<0.0094	N/A	1.03369	0.0638138	1.31833	0.0262532	7562.51	93.0464	<0.0001	N/A	<0.0012	N/A	0.0161295	0.00245371	0.350736	0.01563	12.8267	0.351005	4963.26	70.9215	<0.0089	N/A	825.335	13.6203	0.589382	0.0234489	0.0664054	0.00394973	2814.34	44.0135	0.079883	0.00561108	0.00391866	0.00113992	4.58665	0.0998575	<0.0035	N/A	<0.0581	N/A
ORG - 293- 2021	nxs_milk #60 goat -1-1	60	626655	4.09496e+06	0.709164	<0.0045	N/A	3.14693	0.203473	<0.0094	N/A	1.95896	0.0917383	0.554379	0.0143523	7680.73	86.6041	<0.0001	N/A	<0.0012	N/A	<0.0091	N/A	0.459485	0.0130533	5.59921	0.116538	12224.2	246.405	<0.0089	N/A	897.472	9.56481	0.160444	0.00857532	0.076888	0.00252272	3244.56	32.0242	0.098201	0.00672933	<0.0030	N/A	8.48838	0.334118	<0.0035	N/A	<0.0581	N/A
ORG - 294- 2021	nxs_milk #61 sheep -1-1	61	630788	4.08889e+06	0.708643	<0.0045	N/A	2.29971	0.185188	<0.0094	N/A	1.45097	0.125421	0.920492	0.0386657	7886.73	134.788	<0.0001	N/A	<0.0012	N/A	<0.0091	N/A	0.536264	0.0187094	16.0033	0.259869	3955.46	31.126	<0.0089	N/A	819.875	7.59427	0.311752	0.013847	0.15855	0.00471348	5012.57	46.071	0.688516	0.0146592	<0.0030	N/A	4.32046	0.090148	<0.0035	N/A	<0.0581	N/A
ORG - 295- 2021	nxs_milk #61 goat -1-1	61	630788	4.08889e+06	0.708964	<0.0045	N/A	3.49998	0.0764653	<0.0094	N/A	1.57293	0.0621098	0.526808	0.0228423	7761.29	95.0117	<0.0001	N/A	<0.0012	N/A	<0.0091	N/A	0.632242	0.00854729	4.85757	0.0987681	11319.4	139.617	<0.0089	N/A	802.862	12.4319	0.13445	0.0168674	0.0234874	0.000547656	3133.71	37.5903	0.0540205	0.00205724	0.0125627	0.00275674	17.2445	0.423106	<0.0035	N/A	<0.0581	N/A
ORG - 296- 2021_1	nxs_milk #62 cow -1-1	62	624572	4.10015e+06	0.710271	<0.0045	N/A	1.26893	0.159134	<0.0094	N/A	1.69414	0.0441709	0.489461	0.00730254	8364.77	39.5013	<0.0001	N/A	<0.0012	N/A	<0.0091	N/A	0.467585	0.0277758	12.9405	0.293506	11048.9	68.113	<0.0089	N/A	704.337	7.20899	0.155764	0.0215127	0.288659	0.0130789	2540.94	46.4483	0.266673	0.0128977	<0.0030	N/A	11.5833	0.264077	<0.0035	N/A	<0.0581	N/A
ORG - 296- 2021_2	nxs_milk #62 cow -1-1_2	62	624572	4.10015e+06	0.710263	<0.0045	N/A	0.529101	0.068846	<0.0094	N/A	1.76844	0.0625508	0.472678	0.0223263	8309.44	209.142	<0.0001	N/A	<0.0012	N/A	<0.0091	N/A	0.376222	0.0133734	1.94472	0.0617927	10846	93.1076	<0.0089	N/A	690.292	7.55185	0.0871138	0.00987761	0.268116	0.00748511	2483.55	48.7707	0.0135475	0.000367645	<0.0030	N/A	11.292	0.327073	<0.0035	N/A	0.0814792	0.00634906
ORG - 297- 2021	nxs_milk #63 cow -1-1	63	625145	4.10476e+06	0.710054	<0.0045	N/A	0.601921	0.0880935	<0.0094	N/A	1.39062	0.0566608	0.267296	0.00852583	7844.54	123.646	<0.0001	N/A	<0.0012	N/A	<0.0091	N/A	0.620025	0.0287062	10.9193	0.20106	10209.5	281.136	<0.0089	N/A	712.917	7.59932	0.139439	0.00727521	0.238228	0.00629652	2408.96	64.2032	0.686948	0.0158672	0.0435334	0.00212159	10.1699	0.198388	<0.0035	N/A	<0.0581	N/A
July 2021
ORG - 313- 2021	D-3-mixed milk-c-g-s-1-1 - tq (not pasteurized)	D-3			0.709713	<0.0045	N/A	0.642009	0.0499005	<0.0094	N/A	1.48953	0.0420879	0.303464	0.0128048	7672.04	107.379	<0.0001	N/A	<0.0012	N/A	<0.0091	N/A	0.317617	0.00821131	2.89877	0.055183	10364.4	120.008	<0.0089	N/A	666.267	13.1972	0.114402	0.0102264	0.229958	0.00721067	2412.81	26.2352	0.206456	0.00956558	<0.0030	N/A	11.9338	0.214999	<0.0035	N/A	<0.0581	N/A
ORG - 314- 2021	D-4-mixed milk-c-g-s-1-1	D-4			0.70968	<0.0045	N/A	0.80638	0.105023	<0.0094	N/A	1.918	0.0459851	0.246988	0.0133823	7365.04	88.2809	<0.0001	N/A	<0.0012	N/A	<0.0091	N/A	0.340797	0.0174337	3.74263	0.0711561	10241.4	148.423	<0.0089	N/A	643.871	8.31997	0.120089	0.00768679	0.227748	0.00852517	2284.83	11.3041	0.108726	0.00894117	<0.0030	N/A	12.3222	0.596602	<0.0035	N/A	<0.0581	N/A
ORG - 315- 2021	D-5-mixed milk-c-g-s-1-1	D-5			0.70942	<0.0045	N/A	5.10656	0.228508	<0.0094	N/A	1.5291	0.0547858	0.343668	0.0203897	7581.32	121.296	<0.0001	N/A	<0.0012	N/A	0.0660697	0.00898744	0.374404	0.00404869	3.8233	0.247899	10436	173.132	<0.0089	N/A	666.457	7.97438	0.259764	0.0170785	0.220238	0.00869569	2493.68	48.1404	0.140226	0.00416323	<0.0030	N/A	13.2231	0.402301	<0.0035	N/A	<0.0581	N/A
ORG - 316- 2021	D-6-mixed milk-c-g-s-1-1	D-6			0.709678	<0.0045	N/A	0.928388	0.0896869	<0.0094	N/A	1.17806	0.0493517	0.467524	0.0125313	6797.43	79.1113	<0.0001	N/A	<0.0012	N/A	<0.0091	N/A	0.273542	0.0123972	2.53377	0.0232123	9351.55	135.938	<0.0089	N/A	616.576	9.76446	0.105478	0.0125825	0.227157	0.00960092	2315.26	50.6112	0.0664683	0.00100266	<0.0030	N/A	10.6153	0.165103	<0.0035	N/A	0.0722836	0.00274929
ORG - 317- 2021	K-1-mixed milk-c-g-s-1-1 (pasteurized)	K-1			0.709732	<0.0045	N/A	0.886525	0.139491	<0.0094	N/A	1.3318	0.0381824	0.298517	0.013489	7230.38	57.0032	<0.0001	N/A	<0.0012	N/A	<0.0091	N/A	0.322911	0.0153471	3.19102	0.0620358	9773.64	43.5603	<0.0089	N/A	632.88	5.43313	0.113087	0.0183618	0.216432	0.005967	2304.59	39.9137	0.223081	0.00946996	<0.0030	N/A	11.4727	0.50873	<0.0035	N/A	0.0958764	0.00550208
ORG - 318- 2021	K-2-mixed milk-c-g-s-1-1	K-2			0.709747	<0.0045	N/A	0.45014	0.0837361	<0.0094	N/A	1.45865	0.00992838	0.273684	0.00609566	7097.31	59.9016	<0.0001	N/A	<0.0012	N/A	<0.0091	N/A	0.308691	0.00761652	1.92465	0.0337255	9706.88	104.971	<0.0089	N/A	619.931	3.38892	0.111328	0.018406	0.233092	0.00690883	2262.27	36.5452	0.0835699	0.00479984	<0.0030	N/A	11.8185	0.94153	<0.0035	N/A	0.0693974	0.00486216
ORG - 319- 2021	K-3-mixed milk-c-g-s-1-1	K-3			0.709733	<0.0045	N/A	0.789604	0.103735	<0.0094	N/A	1.14394	0.0477517	0.457815	0.027935	6873.91	125.412	<0.0001	N/A	<0.0012	N/A	<0.0091	N/A	0.263714	0.0145826	2.5246	0.0605998	9602.04	153.882	<0.0089	N/A	633.95	8.25284	0.110693	0.0195856	0.197433	0.0096876	2336.27	39.2169	0.0838998	0.00717143	<0.0030	N/A	10.4451	0.3082	<0.0035	N/A	<0.0581	N/A
ORG - 320- 2021	K-4-mixed milk-c-g-s-1-1	K-4			0.709377	<0.0045	N/A	0.668445	0.0645344	<0.0094	N/A	1.73772	0.0931291	0.326484	0.0133156	7491.92	104.585	<0.0001	N/A	<0.0012	N/A	<0.0091	N/A	0.266083	0.0100397	3.81868	0.0450808	10352.1	248.951	<0.0089	N/A	667.233	7.94154	0.124226	0.00930492	0.236016	0.00693057	2467.11	41.017	0.12952	0.00559764	<0.0030	N/A	12.462	0.311597	<0.0035	N/A	<0.0581	N/A
ORG - 321- 2021	K-5-mixed milk-c-g-s-1-1	K-5			0.70966	<0.0045	N/A	0.727814	0.0708761	<0.0094	N/A	1.84443	0.0845789	0.268929	0.0103323	7399.79	120.217	<0.0001	N/A	<0.0012	N/A	0.0141528	0.00343597	0.302743	0.0145686	2.25803	0.0417674	10018.2	192.42	<0.0089	N/A	663.272	6.78241	0.1195	0.0134052	0.240718	0.00851549	2268.21	36.2682	0.161912	0.00627063	<0.0030	N/A	12.4047	0.337098	<0.0035	N/A	<0.0581	N/A
ORG - 322- 2021	K-6-mixed milk-c-g-s-1-1	K-6			0.709396	<0.0045	N/A	0.878198	0.0591253	<0.0094	N/A	2.02521	0.0644675	0.381391	0.0145625	7573.36	54.734	<0.0001	N/A	<0.0012	N/A	<0.0091	N/A	0.287206	0.0162114	1.79276	0.0604648	10541.9	176.458	<0.0089	N/A	673.066	8.56753	0.108912	0.00817863	0.227749	0.0101101	2625.87	32.451	0.0329225	0.00368171	<0.0030	N/A	12.5009	0.374176	<0.0035	N/A	<0.0581	N/A
January 2022
ORG-13-2022	A_nxs_cow milk I				0.709202	0.0148164	0.00177624	2.12096	0.0930265	<0.0094	N/A	1.22611	0.0482793	0.272901	0.0105938	6133.87	66.6889	<0.0001	N/A	<0.0012	N/A	<0.0091	N/A	2.05113	0.0416637	2.47182	0.0271517	7533.46	68.5553	<0.0089	N/A	565.789	6.52407	0.138809	0.0110641	0.202847	0.0100892	1962.94	28.9011	0.0359955	0.00252832	0.0162573	0.00333548	7.85468	0.0706297	<0.0035	N/A	<0.0581	N/A
ORG-14-2022	A_nxs_cow milk II				0.70926	<0.0045	N/A	1.26958	0.0954943	<0.0094	N/A	1.20093	0.0527467	0.278643	0.0185621	6855.73	39.7289	<0.0001	N/A	<0.0012	N/A	<0.0091	N/A	0.272654	0.00985011	1.96806	0.0447598	8122.48	87.382	<0.0089	N/A	698.429	6.20344	0.16615	0.00455147	0.19533	0.00344674	2054.64	32.2329	0.0275028	0.000520846	<0.0030	N/A	8.68208	0.146107	<0.0035	N/A	<0.0581	N/A
ORG-15-2022	A_nxs_cow milk III				0.709256	<0.0045	N/A	2.23446	0.140307	<0.0094	N/A	1.01101	0.057249	0.466091	0.00774097	8877.02	106.893	<0.0001	N/A	<0.0012	N/A	0.0264376	0.00063021	0.345511	0.0186301	2.96187	0.00952457	7187.89	71.8018	<0.0089	N/A	634.582	15.1706	0.206219	0.00695639	0.238692	0.0107501	1838.17	25.2946	0.441241	0.0125874	<0.0030	N/A	8.33845	0.0486789	<0.0035	N/A	<0.0581	N/A
ORG-16-2022	A_nxs_cow milk IV				0.70926	<0.0045	N/A	2.54344	0.0874754	<0.0094	N/A	1.01006	0.0415077	0.552696	0.00920701	10502.9	153.868	<0.0001	N/A	<0.0012	N/A	<0.0091	N/A	0.077204	0.00572384	2.5231	0.0885229	8314.11	148.433	<0.0089	N/A	819.579	10.4551	0.0801157	0.00429601	0.326222	0.0159142	2837.92	57.1756	0.0406359	0.00352192	<0.0030	N/A	8.04211	0.0734796	<0.0035	N/A	<0.0581	N/A
ORG-17-2022	A_nxs_cow milk V				0.709258	<0.0045	N/A	2.31496	0.13913	<0.0094	N/A	0.708102	0.0300812	0.648103	0.0135273	10131.6	107.158	<0.0001	N/A	<0.0012	N/A	<0.0091	N/A	0.661023	0.0129514	3.09639	0.0439344	4612.58	78.4606	<0.0089	N/A	538.017	8.13955	0.30946	0.0186943	0.166974	0.00805678	1198.55	37.5259	0.0308023	0.00446437	<0.0030	N/A	5.08556	0.343937	<0.0035	N/A	<0.0581	N/A
ORG-18-2022	B_nxs_cow milk I				0.709205	<0.0045	N/A	3.38143	0.254977	<0.0094	N/A	1.44283	0.025905	0.424799	0.0264924	7869.96	107.505	<0.0001	N/A	<0.0012	N/A	<0.0091	N/A	0.391351	0.0128475	3.59064	0.0505981	9620.71	72.3817	<0.0089	N/A	690.108	11.523	0.200337	0.00855017	0.267223	0.00979784	2539.96	50.8962	0.027959	0.00114553	<0.0030	N/A	10.6807	0.0919796	<0.0035	N/A	<0.0581	N/A
ORG-19-2022	B_nxs_cow milk II				0.709262	<0.0045	N/A	2.02004	0.100628	<0.0094	N/A	1.44326	0.0420373	0.422778	0.0145997	7913.58	42.282	<0.0001	N/A	<0.0012	N/A	<0.0091	N/A	0.331631	0.019697	2.63183	0.0662766	9395.98	123.509	<0.0089	N/A	697.991	14.8898	0.185328	0.00948894	0.257386	0.00614194	2444	20.8067	0.0739609	0.00297455	<0.0030	N/A	10.6772	0.153462	<0.0035	N/A	<0.0581	N/A
ORG-20-2022	B_nxs_cow milk III				0.709272	<0.0045	N/A	1.53417	0.0706019	<0.0094	N/A	1.37351	0.0414184	0.364297	0.0042217	7131.16	165.349	<0.0001	N/A	<0.0012	N/A	<0.0091	N/A	0.275118	0.0167133	2.01815	0.0296885	10305	80.3564	<0.0089	N/A	745.042	8.36868	0.158431	0.0112893	0.25627	0.00722029	2863.11	39.8284	0.0338843	0.00229521	<0.0030	N/A	11.8182	0.244444	<0.0035	N/A	<0.0581	N/A
ORG-21-2022	B_nxs_cow milk IV				0.709248	<0.0045	N/A	2.91999	0.0790867	<0.0094	N/A	1.39662	0.102522	0.396508	0.0145647	7561.57	144.268	<0.0001	N/A	<0.0012	N/A	<0.0091	N/A	0.365259	0.0197978	2.24678	0.0538681	9444.08	189.241	<0.0089	N/A	668.452	14.0994	0.201575	0.0173279	0.247931	0.00908794	2517.67	32.2186	0.342921	0.00760737	<0.0030	N/A	10.6916	0.194475	<0.0035	N/A	<0.0581	N/A
ORG-22-2022	B_nxs_cheese curd V				0.709268	<0.0045	N/A	2.63666	0.124198	<0.0094	N/A	0.727578	0.0479015	0.622282	0.0247921	9962.99	147.771	<0.0001	N/A	<0.0012	N/A	<0.0091	N/A	0.511892	0.0165346	3.44167	0.0274846	5316.17	68.0361	<0.0089	N/A	564.132	3.33022	0.29593	0.0146545	0.193669	0.00626458	1410.4	32.3783	0.11847	0.00495601	0.0160539	0.0011787	5.67129	0.103034	<0.0035	N/A	<0.0581	N/A
[truncated: 10 more columns]

## Sheet: Table S7.
Table S7. Description and elemental and Sr isotopic composition of cheese, rennet and sea salt samples
					Ag		Al		As		B		Ba		Ca		Cd		Co		Cr		Cu		Fe		K		Li		Mg		Mn		Mo		Na		Ni		Pb		Rb		Sb		Se		Sr
August 2020	Sample Name	Type	Area	⁸⁷Sr/⁸⁶Sr	Conc. [mg/kg ]	SD [ mg/kg ]	Conc. [mg/kg ]	SD [ mg/kg ]	Conc. [mg/kg ]	SD [ mg/kg ]	Conc. [mg/kg ]	SD [ mg/kg ]	Conc. [mg/kg ]	SD [ mg/kg ]	Conc. [mg/kg ]	SD [ mg/kg ]	Conc. [mg/kg ]	SD [ mg/kg ]	Conc. [mg/kg ]	SD [ mg/kg ]	Conc. [mg/kg ]	SD [ mg/kg ]	Conc. [mg/kg ]	SD [ mg/kg ]	Conc. [mg/kg ]	SD [ mg/kg ]	Conc. [mg/kg ]	SD [ mg/kg ]	Conc. [mg/kg ]	SD [ mg/kg ]	Conc. [mg/kg ]	SD [ mg/kg ]	Conc. [mg/kg ]	SD [ mg/kg ]	Conc. [mg/kg ]	SD [ mg/kg ]	Conc. [mg/kg ]	SD [ mg/kg ]	Conc. [mg/kg ]	SD [ mg/kg ]	Conc. [mg/kg ]	SD [ mg/kg ]	Conc. [mg/kg ]	SD [ mg/kg ]	Conc. [mg/kg ]	SD [ mg/kg ]	Conc. [mg/kg ]	SD [ mg/kg ]	Conc. [mg/kg ]
ORG-3346-2020	nxs_ch_29/7_1	Graviera, PDO	Naxos, South Aegean	0.709425	<0.0045	N/A	1.89988	0.0902224	<0.0094	N/A	<0.246	N/A	1.03216	0.0269162	12718.2	260.722	<0.0001	N/A	0.00937301	0.000566786	0.116754	0.00595318	0.39533	0.00601786	3.70164	0.035356	1239.26	27.5635	<0.0089	N/A	545.399	9.8295	0.5788	0.0271694	0.20361	0.00563462	4474.91	73.7133	0.0468007	0.00144514	<0.0030	N/A	1.60905	0.0317978	<0.0035	N/A	0.119641	0.00130109	4.34465
	nxs_ch_29/7_2	Graviera, PDO	Naxos, South Aegean	0.709434	<0.0045	N/A	1.74686	0.10008	<0.0094	N/A	<0.246	N/A	1.06829	0.0249486	13653.7	193.887	<0.0001	N/A	0.00375016	9.38681e-05	0.0846881	0.00529047	0.0258255	0.000445285	2.91264	0.037109	1252.08	23.1484	<0.0089	N/A	570.72	9.47282	0.22829	0.0114854	0.19228	0.00892017	4527.75	63.1189	<0.0237	N/A	<0.0030	N/A	1.37315	0.107182	<0.0035	N/A	<0.0581	N/A	4.76829
ORG-3347-2020	nxs_ch_7/8_1	Graviera, PDO	Naxos, South Aegean	0.709374	<0.0045	N/A	1.41062	0.0766901	<0.0094	N/A	<0.246	N/A	0.822907	0.0159642	12795.9	170.062	<0.0001	N/A	0.00735821	0.000164251	0.0671813	0.00258523	0.338245	0.019821	3.06479	0.035934	1234.67	19.2018	<0.0089	N/A	501.924	7.98153	0.475995	0.0179219	0.22215	0.00727612	5117.08	80.3383	0.0488879	0.00274186	<0.0030	N/A	1.72108	0.0316654	<0.0035	N/A	0.130945	0.00178047	4.49033
	nxs_ch_7/8_2	Graviera, PDO	Naxos, South Aegean	0.709447	<0.0045	N/A	1.58725	0.0394277	<0.0094	N/A	<0.246	N/A	0.783641	0.0251025	24779.8	403.819	<0.0001	N/A	0.00488582	4.94475e-05	0.0894582	0.00320722	0.297797	0.00964081	2.79101	0.0302176	2409.23	66.3497	<0.0089	N/A	988.669	20.6728	0.422542	0.0160637	0.159427	0.00604872	9788.8	306.215	0.0261437	0.00125408	<0.0030	N/A	1.29177	0.031679	<0.0035	N/A	0.0790966	0.00201495	4.41539
ORG-3348-2020	nxs_ch_12/8_1	Graviera, PDO	Naxos, South Aegean	0.709396	<0.0045	N/A	1.51653	0.050723	<0.0094	N/A	<0.246	N/A	0.778291	0.0222056	12869.2	185.569	<0.0001	N/A	0.00699718	0.000184599	0.173847	0.00639736	0.347671	0.00743997	4.79607	0.0417759	1221.09	23.1255	<0.0089	N/A	513.052	5.06578	0.442595	0.0205825	0.202034	0.00418968	4354.71	46.1686	0.0313148	0.00218459	<0.0030	N/A	1.60327	0.0370533	<0.0035	N/A	0.111078	0.00145518	4.3456
	nxs_ch_12/8_2	Graviera, PDO	Naxos, South Aegean	0.709399	<0.0045	N/A	1.35648	0.0649546	<0.0094	N/A	<0.246	N/A	0.772415	0.0238811	12382.8	321.447	<0.0001	N/A	0.00581801	9.98524e-05	0.184038	0.00423195	0.262943	0.011741	3.2666	0.0154774	1198.9	39.2805	<0.0089	N/A	502.647	11.0013	0.386301	0.0191322	0.18323	0.0044306	4934.8	105.579	0.0259879	0.00174907	<0.0030	N/A	1.32262	0.0190701	<0.0035	N/A	0.0922694	0.00201818	4.19075
January 2021
ORG-147-2021_1	Naxos-1-1	Graviera, PDO	Naxos, South Aegean	0.708906	<0.0045	N/A	2.40383	0.22596	<0.0094	N/A	4.05776	0.641125	0.99868	0.024967	10661	260.799	<0.0001	N/A	<0.0012	N/A	0.0174257	0.000683089	0.920132	0.0441663	3.50304	0.0490425	920.378	19.336	<0.0089	N/A	432.948	7.18338	0.471683	0.0245275	0.158086	0.012963	6634.17	54.8079	<0.0237	N/A	<0.0030	N/A	1.25096	0.0437835	<0.0035	N/A	0.391947	0.00713344	4.21815
ORG-147-2021_2	Naxos-1-1	Graviera, PDO	Naxos, South Aegean	0.708927	<0.0045	N/A	2.20989	0.183421	<0.0094	N/A	0.915562	0.096134	0.945923	0.0340532	10054.2	72.9597	<0.0001	N/A	<0.0012	N/A	0.0354312	0.000967271	1.07134	0.034283	3.58311	0.0394142	877.952	24.573	<0.0089	N/A	394.904	3.31129	0.491158	0.0245579	0.156744	0.00830746	7252.82	54.3815	<0.0237	N/A	<0.0030	N/A	1.3288	0.0239184	<0.0035	N/A	0.273436	0.00989839	4.37293
ORG-148-2021	Mytilini-1-1	Graviera	North Aegean	0.708787	0.08645	0.0082992	1.8403	0.080973	0.0491149	0.000604113	3.90364	0.0507473	6.36537	0.0891152	11604.3	198.464	<0.0001	N/A	0.00560026	0.000343296	0.021178	0.000588748	0.878082	0.0254644	3.95842	0.142503	926.957	7.33257	<0.0089	N/A	548.027	6.78711	0.556743	0.0339613	0.0529771	0.00635726	13264	148.291	0.0530415	0.000747885	0.02813	0.00348812	2.4309	0.0632033	<0.0035	N/A	0.332411	0.0119003	19.506
ORG-149-2021	Nafplio-1-1	Graviera	Peloponisos, South Greece	0.708786	0.0469807	0.00526184	3.18173	0.194085	0.0335757	0.000695017	3.63225	0.1126	0.888966	0.00711173	11496.1	265.062	<0.0001	N/A	0.00208663	0.000195726	0.0665824	0.00135162	1.51552	0.063652	4.62649	0.0879034	654.158	21.8079	<0.0089	N/A	585.851	15.4549	0.779576	0.0296239	0.123427	0.010985	10227.2	313.997	0.0490041	0.000828169	0.0307936	0.00175523	1.52766	0.0412469	<0.0035	N/A	0.269365	0.0159194	5.87765
ORG-150-2021_1	Crete-1-1	Graviera, PDO	South Greece	0.709121	0.0172072	0.00033554	3.6164	0.242299	0.0210131	0.000626191	2.01726	0.266278	1.62209	0.0729938	10901.3	125.725	<0.0001	N/A	0.00723667	0.000154141	0.0328598	0.000791922	0.781131	0.0312452	5.58328	0.0669993	654.467	9.76437	<0.0089	N/A	573.614	11.8416	0.833235	0.0349959	0.115894	0.00683774	11985	84.9624	<0.0237	N/A	0.0194586	0.00336634	1.12297	0.0651322	<0.0035	N/A	0.228357	0.00751295	7.86904
ORG-150-2021_2	Crete-1-1	Graviera, PDO	South Greece	0.709087	<0.0045	N/A	4.11778	0.168829	<0.0094	N/A	<0.246	N/A	1.82893	0.15363	10811.4	55.6056	<0.0001	N/A	0.0031865	5.32146e-05	0.0231803	0.00114047	0.967448	0.0474049	5.15895	0.0825432	558.045	6.21378	<0.0089	N/A	558.428	6.04707	0.837801	0.0351876	0.0994689	0.00696282	10749.8	82.1636	0.139581	0.00991028	<0.0030	N/A	0.922712	0.0147634	<0.0035	N/A	0.193565	0.00807164	8.77701
ORG-151-2021_1	Mykonos-1-1	Graviera	South Aegean	0.71016	0.0116031	0.000409588	0.822595	0.0756788	0.0264427	0.00101276	2.33942	0.109953	0.731664	0.0292666	9923.8	84.5978	<0.0001	N/A	<0.0012	N/A	0.0235725	0.00100183	1.10687	0.0188168	3.14125	0.02513	880.87	11.1598	<0.0089	N/A	409.629	4.11244	0.289038	0.0138738	0.182412	0.0107623	7264.26	54.9498	<0.0237	N/A	0.0318168	0.00143176	1.86162	0.0912193	<0.0035	N/A	0.307481	0.0182644	2.82437
ORG-151-2021_2	Mykonos-1-1	Graviera	South Aegean	0.710008	<0.0045	N/A	1.13239	0.095121	<0.0094	N/A	<0.246	N/A	0.806021	0.0354649	9890.48	132.337	<0.0001	N/A	<0.0012	N/A	0.0473503	0.00203133	0.771214	0.0293061	4.25845	0.0340676	957.745	15.028	<0.0089	N/A	427.979	10.6642	0.257761	0.022683	0.151145	0.00967325	7799.37	121.082	<0.0237	N/A	<0.0030	N/A	1.7566	0.0421584	<0.0035	N/A	0.291502	0.0197638	2.71257
June 2021
ORG - 312_2021_1	nxs_Graviera Naxou_1	Graviera, PDO	Naxos, South Aegean	0.709116	<0.0045	N/A	0.988711	0.129177	<0.0094	N/A	0.303262	0.0101269	0.765299	0.0341466	11593.2	82.5748	<0.0011	N/A	<0.0012	N/A	0.013273	0.00387673	0.624417	0.0129825	5.24532	0.167642	1051.65	15.81	<0.0089	N/A	440.514	5.32421	0.279776	0.0312618	0.135889	0.00827253	7392.51	84.6478	0.0874476	0.00642438	<0.0030	N/A	1.13548	0.0310778	<0.0035	N/A	0.124147	0.00511494	3.41077
ORG - 312_2021_2	nxs_Graviera Naxou_1	Graviera, PDO	Naxos, South Aegean	0.709108	<0.0045	N/A	0.831574	0.12415	<0.0094	N/A	<0.246	N/A	0.620519	0.030489	10932.7	95.9139	<0.0011	N/A	<0.0012	N/A	<0.0091	N/A	0.603333	0.0232804	3.02603	0.0409455	1046.89	4.91755	<0.0089	N/A	417.044	7.89808	0.256695	0.00596212	0.145793	0.00666711	7665.72	125.363	<0.0237	N/A	<0.0030	N/A	1.18811	0.0556632	<0.0035	N/A	0.135698	0.00560145	3.04873
January 2022
ORG-23-2022	Fresh uncured cheese_nxs-1-1	Graviera, PDO	Naxos, South Aegean	0.709361	<0.0045	N/A	2.08806	0.0675295	<0.0094	N/A	<0.246	N/A	0.916856	0.0280509	11279.6	215.368	<0.0001	N/A	<0.0012	N/A	<0.0091	N/A	0.583683	0.0201474	3.30115	0.0556053	861.499	20.8856	<0.0089	N/A	437.221	7.38171	0.388882	0.0222007	0.151398	0.000809032	7050.67	177.806	0.0398315	0.00281391	<0.0030	N/A	0.994638	0.0282201	<0.0035	N/A	0.110121	0.00564967	3.44444
ORG-24-2022	Naxos graviera cheese cured-1-1	Graviera, PDO	Naxos, South Aegean	0.70952	<0.0045	N/A	1.12741	0.0608951	<0.0094	N/A	<0.246	N/A	0.770111	0.0227104	11392.3	95.169	<0.0001	N/A	<0.0012	N/A	<0.0091	N/A	0.497452	0.0152004	54.0317	0.606642	1104.18	14.9989	<0.0089	N/A	452.485	3.88083	0.524926	0.00948184	0.127532	0.00486254	6212.31	65.8953	0.0372403	0.00342825	<0.0030	N/A	1.34586	0.0446119	<0.0035	N/A	<0.0581	N/A	3.50765
ORG-25-2022	Central Greece cow milk-1-1	Graviera	Central Greece	0.709105	<0.0045	N/A	0.827084	0.0343117	<0.0094	N/A	2.094	0.0708588	0.513375	0.0243808	7735.63	104.506	<0.0001	N/A	<0.0012	N/A	<0.0091	N/A	0.360336	0.0136356	1.75831	0.0590481	10110.9	147.784	0.0146413	0.000912005	668.556	13.4484	0.130909	0.00395225	0.266301	0.00567503	2871.68	39.1032	0.052023	0.00331683	<0.0030	N/A	7.24719	0.160662	<0.0035	N/A	<0.0581	N/A	2.95887
ORG-26-2022	Central Greece graviera cow cheese-1-1	Graviera	Central Greece	0.709499	<0.0045	N/A	1.28286	0.0493768	<0.0094	N/A	0.338053	0.0376327	0.485697	0.0197411	6590.68	97.7066	<0.0011	N/A	<0.0012	N/A	0.275787	0.00256931	0.487154	0.018891	5.74489	0.0579942	1201.8	21.8981	<0.0089	N/A	261.182	3.82473	0.320993	0.0120118	0.166093	0.00688339	7658.28	150.447	0.493567	0.00863368	<0.0030	N/A	1.12277	0.0467756	<0.0035	N/A	<0.0581	N/A	2.37044
	⁸⁷Sr/⁸⁶Sr	Sr
		Conc. [mg/kg ]	SD [ mg/kg ]
Rennet 1	0.708191	1.72227	0.104337
Rennet 2	0.708207	1.78556	0.0925707
Rennet 3	0.70823	1.85047	0.0804298
Seasalt 1	0.709279	5.09448	0.18382
Seasalt 2	0.70928	5.85095	0.152871
[truncated: 9 more columns]

## Sheet: Table S8.
Table S8. Most probable orderings of contributions according to the mixing model
Ordering	Probability
Sea Salt > Milk > Rennet	0.5683
Sea Salt > Rennet > Milk	0.4156
Milk > Sea Salt > Rennet	0.0117
Milk > Rennet > Sea Salt	0.0025
Rennet > Sea Salt > Milk	0.0011
Rennet > Milk > Sea Salt	0.0008

## Sheet: Figure S1.
Figure S1. Prior and posterior distributions

[truncated: 2 more sheets: Figure S2., Figure S3.]
